# Supplementary material for: Poly[di­methyl­ammonium [(μ2-benzene-1,2-di­carboxyl­ato-κ2 O 1:O 3)[μ2-3-(pyri­din-4-yl)-1H-pyrazol-1-ido-κ2 N 1:N 3]cuprate(II)]]
Source: Acta Crystallogr Sect E Struct Rep Online. 2013 Jun 19;69(Pt 7):m400–1. doi: 10.1107/S1600536813016334 (PMC3772430; doi:10.1107/S1600536813016334)
Supplement: Supplementary file 1 [file e-69-0m400-sup1.cif]

##############################################################################
#                                                                            #
# This CIF contains the data in a paper accepted for publication in          #
# Acta Crystallographica Section E. It conforms to the requirements of       #
# Notes for Authors for Acta Crystallographica Section E, and has been       #
# peer reviewed under the auspices of the IUCr Commission on Journals.       #
#                                                                            #
# Full details of the Crystallographic Information File format               #
# are given in the paper "The Crystallographic Information File (CIF):       #
# a New Standard Archive File for Crystallography" by S. R. Hall, F. H.      #
# Allen and I. D. Brown [Acta Cryst. (1991), A47, 655-685].                  #
#                                                                            #
# The current version of the core CIF dictionary is obtainable from          #
# ftp://ftp.iucr.org/pub/cif_core.dic.                                       #
#                                                                            #
# Software is freely available for graphical display of the structure(s)     #
# in this CIF. For information consult the CIF software page                 #
# http://www.iucr.org/resources/cif/software.                                #
#                                                                            #
# This file may be used for bona fide research purposes within the           #
# scientific community so long as proper attribution is given to the journal # 
# article from which it was obtained.                                        #
#                                                                            #
##############################################################################
data_I
_audit_creation_method     SHELXL-97
_chemical_name_systematic
;\
Poly[dimethylammonium
[(\m~2~-benzene-1,2-dicarboxylato-\k^2^<i>O</i>^1^:<i>O</i>^3^)[\m~2~-3-\
(pyridin-4-yl)-1<i>H</i>-pyrazol-1-ido-\
\k^2^<i>N</i>^1^:<i>N</i>^3^]cuprate(II)]]
;
_chemical_name_common     ?
_chemical_formula_moiety     'C2 H8 N +, C16 H10 Cu N3 O4 -'
_chemical_formula_sum     'C18 H18 Cu N4 O4'
_chemical_formula_iupac     '(C2 H8 N) [Cu (C8 H4 O4) (C8 H6 N3)]'
_chemical_formula_weight     417.91
_chemical_melting_point     ?
_symmetry_cell_setting     triclinic
_symmetry_space_group_name_H-M     'P -1'
_symmetry_space_group_name_Hall     '-P 1'
loop_
    _symmetry_equiv_pos_as_xyz
    'x, y, z'
    '-x, -y, -z'
_cell_length_a     8.0978(16)
_cell_length_b     9.7244(19)
_cell_length_c     11.694(2)
_cell_angle_alpha     89.26(3)
_cell_angle_beta     89.12(3)
_cell_angle_gamma     89.64(3)
_cell_volume     920.7(3)
_cell_formula_units_Z     2
_cell_measurement_reflns_used     8598
_cell_measurement_theta_min     3.04
_cell_measurement_theta_max     27.59
_cell_measurement_temperature     293(2)
_exptl_crystal_description     block
_exptl_crystal_colour     blue
_exptl_crystal_size_max     0.24
_exptl_crystal_size_mid     0.22
_exptl_crystal_size_min     0.21
_exptl_crystal_density_diffrn     1.507
_exptl_crystal_density_meas     ?
_exptl_crystal_density_method     'not measured'
_exptl_crystal_F_000     430
_exptl_absorpt_coefficient_mu     1.218
_exptl_absorpt_correction_type     multi-scan
_exptl_absorpt_process_details
;
(ABSCOR; Higashi, 1995)
;
_exptl_absorpt_correction_T_min     0.7587
_exptl_absorpt_correction_T_max     0.7840
_exptl_special_details
;
;
_diffrn_ambient_temperature     293(2)
_diffrn_radiation_type     MoK\a
_diffrn_radiation_wavelength     0.71073
_diffrn_radiation_source     'fine-focus sealed tube'
_diffrn_radiation_monochromator     graphite
_diffrn_measurement_device_type     'Rigaku SCXmini'
_diffrn_measurement_method     \w
_diffrn_detector_area_resol_mean     ?
_diffrn_reflns_number     8051
_diffrn_reflns_av_R_equivalents     0.0441
_diffrn_reflns_av_sigmaI/netI     0.0524
_diffrn_reflns_theta_min     3.04
_diffrn_reflns_theta_max     25.01
_diffrn_reflns_theta_full     25.01
_diffrn_measured_fraction_theta_max     0.997
_diffrn_measured_fraction_theta_full     0.997
_diffrn_reflns_limit_h_min     -9
_diffrn_reflns_limit_h_max     9
_diffrn_reflns_limit_k_min     -11
_diffrn_reflns_limit_k_max     11
_diffrn_reflns_limit_l_min     -13
_diffrn_reflns_limit_l_max     13
_diffrn_standards_number     0
_diffrn_standards_interval_count     ?
_diffrn_standards_interval_time     0
_diffrn_standards_decay_%     0
_refine_special_details
;
Refinement of <i>F</i>^2^ against ALL reflections. The weighted <i>R</i>-factor
<i>wR</i> and goodness of fit <i>S</i> are based on <i>F</i>^2^, conventional
<i>R</i>-factors <i>R</i> are based on <i>F</i>, with <i>F</i> set to zero for
negative <i>F</i>^2^. The threshold expression of <i>F</i>^2^ >
\s(<i>F</i>^2^) is used only for calculating <i>R</i>-factors(gt) <i>etc</i>.
and is not relevant to the choice of reflections for refinement.
<i>R</i>-factors based on <i>F</i>^2^ are statistically about twice as large
as those based on <i>F</i>, and <i>R</i>- factors based on ALL data will be
even larger.
;
_reflns_number_total     3236
_reflns_number_gt     2486
_reflns_threshold_expression     I>2\s(I)
_refine_ls_structure_factor_coef     Fsqd
_refine_ls_matrix_type     full
_refine_ls_R_factor_all     0.0641
_refine_ls_R_factor_gt     0.0458
_refine_ls_wR_factor_gt     0.1172
_refine_ls_wR_factor_ref     0.1237
_refine_ls_goodness_of_fit_ref     1.064
_refine_ls_restrained_S_all     1.064
_refine_ls_number_reflns     3236
_refine_ls_number_parameters     220
_refine_ls_number_restraints     0
_refine_ls_hydrogen_treatment     constr
_refine_ls_weighting_scheme     calc
_refine_ls_weighting_details
         'calc w=1/[\s^2^(Fo^2^)+(0.0557P)^2^+0.9233P] where P=(Fo^2^+2Fc^2^)/3'
_atom_sites_solution_hydrogens     geom
_atom_sites_solution_primary     direct
_atom_sites_solution_secondary     difmap
_refine_ls_shift/su_max     0.000
_refine_ls_shift/su_mean     0.000
_refine_diff_density_max     0.500
_refine_diff_density_min     -0.299
_refine_ls_extinction_method     none
_refine_ls_extinction_coef     ?
loop_
    _atom_type_symbol
    _atom_type_description
    _atom_type_scat_dispersion_real
    _atom_type_scat_dispersion_imag
    _atom_type_scat_source
    'C' 'C' 0.0033 0.0016
                         'International Tables Vol C Tables 4.2.6.8 and 6.1.1.4'
    'H' 'H' 0.0000 0.0000
                         'International Tables Vol C Tables 4.2.6.8 and 6.1.1.4'
    'Cu' 'Cu' 0.3201 1.2651
                         'International Tables Vol C Tables 4.2.6.8 and 6.1.1.4'
    'N' 'N' 0.0061 0.0033
                         'International Tables Vol C Tables 4.2.6.8 and 6.1.1.4'
    'O' 'O' 0.0106 0.0060
                         'International Tables Vol C Tables 4.2.6.8 and 6.1.1.4'
_computing_data_collection     'CrystalClear (Rigaku, 2005)'
_computing_cell_refinement     'CrystalClear (Rigaku, 2005)'
_computing_data_reduction     'CrystalClear (Rigaku, 2005)'
_computing_structure_solution     'SHELXS97 (Sheldrick, 2008)'
_computing_structure_refinement     'SHELXL97 (Sheldrick, 2008)'
_computing_molecular_graphics
                       'ORTEPII (Johnson, 1976) and DIAMOND (Brandenburg, 1999)'
_computing_publication_material     'SHELXL97 (Sheldrick, 2008)'
loop_
    _atom_site_type_symbol
    _atom_site_label
    _atom_site_fract_x
    _atom_site_fract_y
    _atom_site_fract_z
    _atom_site_U_iso_or_equiv
    _atom_site_adp_type
    _atom_site_calc_flag
    _atom_site_refinement_flags
    _atom_site_occupancy
    _atom_site_symmetry_multiplicity
    _atom_site_disorder_assembly
    _atom_site_disorder_group
    Cu Cu1 1.0000 0.5000 0.5000 0.0276(2) Uani d S 1 2 . .
    Cu Cu2 1.0000 0.5000 0.0000 0.0269(2) Uani d S 1 2 . .
    O O1 0.9981(3) 0.6272(3) 0.3683(2) 0.0309(6) Uani d . 1 1 . .
    O O2 0.8655(4) 0.7485(3) 0.4981(3) 0.0519(9) Uani d . 1 1 . .
    O O3 0.8239(3) 0.5948(3) 0.1664(2) 0.0329(6) Uani d . 1 1 . .
    O O4 1.0087(3) 0.6914(3) 0.0509(2) 0.0318(6) Uani d . 1 1 . .
    N N1 0.1845(4) 0.4575(3) 0.1055(3) 0.0304(8) Uani d . 1 1 . .
    N N2 0.7841(4) 0.4230(3) 0.4546(3) 0.0310(8) Uani d . 1 1 . .
    N N3 0.7012(4) 0.4575(3) 0.3568(3) 0.0284(7) Uani d . 1 1 . .
    C C1 0.9180(5) 0.7341(4) 0.3997(3) 0.0320(9) Uani d . 1 1 . .
    C C2 0.8933(5) 0.8487(4) 0.3141(3) 0.0299(9) Uani d . 1 1 . .
    C C3 0.8962(5) 0.8307(4) 0.1954(3) 0.0287(9) Uani d . 1 1 . .
    C C4 0.9107(5) 0.6958(4) 0.1364(3) 0.0270(8) Uani d . 1 1 . .
    C C5 0.8805(5) 0.9467(4) 0.1244(4) 0.0387(10) Uani d . 1 1 . .
    H H5 0.8842 0.9362 0.0455 0.046 Uiso calc R 1 1 . .
    C C6 0.8600(6) 1.0754(5) 0.1688(4) 0.0504(12) Uani d . 1 1 . .
    H H6 0.8488 1.1511 0.1200 0.061 Uiso calc R 1 1 . .
    C C7 0.8559(7) 1.0929(5) 0.2847(4) 0.0539(13) Uani d . 1 1 . .
    H H7 0.8424 1.1803 0.3150 0.065 Uiso calc R 1 1 . .
    C C8 0.8719(6) 0.9800(5) 0.3561(4) 0.0445(11) Uani d . 1 1 . .
    H H8 0.8683 0.9924 0.4349 0.053 Uiso calc R 1 1 . .
    C C9 0.6856(5) 0.3392(4) 0.5137(3) 0.0349(10) Uani d . 1 1 . .
    H H9 0.7116 0.2992 0.5839 0.042 Uiso calc R 1 1 . .
    C C10 0.5388(5) 0.3190(4) 0.4571(3) 0.0357(10) Uani d . 1 1 . .
    H H10 0.4502 0.2649 0.4812 0.043 Uiso calc R 1 1 . .
    C C11 0.5517(5) 0.3955(4) 0.3579(3) 0.0287(9) Uani d . 1 1 . .
    C C12 0.4293(4) 0.4167(4) 0.2673(3) 0.0283(9) Uani d . 1 1 . .
    C C13 0.2849(5) 0.3433(5) 0.2711(4) 0.0451(12) Uani d . 1 1 . .
    H H13 0.2666 0.2781 0.3287 0.054 Uiso calc R 1 1 . .
    C C14 0.1682(5) 0.3670(5) 0.1896(4) 0.0447(12) Uani d . 1 1 . .
    H H14 0.0715 0.3160 0.1939 0.054 Uiso calc R 1 1 . .
    C C15 0.3227(6) 0.5277(6) 0.1017(4) 0.0567(14) Uani d . 1 1 . .
    H H15 0.3367 0.5935 0.0440 0.068 Uiso calc R 1 1 . .
    C C16 0.4478(6) 0.5087(5) 0.1790(4) 0.0566(15) Uani d . 1 1 . .
    H H16 0.5450 0.5587 0.1710 0.068 Uiso calc R 1 1 . .
loop_
    _atom_site_aniso_label
    _atom_site_aniso_U_11
    _atom_site_aniso_U_22
    _atom_site_aniso_U_33
    _atom_site_aniso_U_12
    _atom_site_aniso_U_13
    _atom_site_aniso_U_23
    Cu1 0.0263(4) 0.0308(4) 0.0260(4) -0.0010(3) -0.0127(3) 0.0035(3)
    Cu2 0.0247(4) 0.0338(4) 0.0226(3) -0.0005(3) -0.0098(3) -0.0011(3)
    O1 0.0306(14) 0.0326(16) 0.0298(14) 0.0011(12) -0.0102(12) 0.0046(12)
    O2 0.068(2) 0.055(2) 0.0314(17) 0.0063(17) 0.0068(16) 0.0069(15)
    O3 0.0355(15) 0.0350(16) 0.0283(14) -0.0081(12) -0.0066(12) 0.0024(12)
    O4 0.0318(15) 0.0367(16) 0.0271(14) -0.0033(12) -0.0019(12) -0.0018(12)
    N1 0.0264(17) 0.038(2) 0.0272(17) -0.0013(14) -0.0066(14) 0.0004(15)
    N2 0.0301(18) 0.037(2) 0.0261(17) -0.0010(15) -0.0137(14) 0.0061(15)
    N3 0.0259(17) 0.0328(19) 0.0269(17) 0.0009(14) -0.0125(14) 0.0000(14)
    C1 0.033(2) 0.037(2) 0.027(2) -0.0043(18) -0.0089(18) 0.0011(18)
    C2 0.033(2) 0.029(2) 0.028(2) 0.0001(17) -0.0050(17) 0.0006(17)
    C3 0.027(2) 0.032(2) 0.027(2) 0.0014(16) -0.0038(16) 0.0019(17)
    C4 0.0250(19) 0.032(2) 0.024(2) 0.0002(17) -0.0112(17) 0.0000(16)
    C5 0.045(3) 0.042(3) 0.029(2) 0.001(2) -0.0041(19) 0.0073(19)
    C6 0.070(3) 0.029(3) 0.052(3) 0.006(2) 0.000(3) 0.010(2)
    C7 0.081(4) 0.027(2) 0.054(3) 0.007(2) -0.001(3) -0.004(2)
    C8 0.059(3) 0.041(3) 0.033(2) 0.000(2) -0.005(2) -0.006(2)
    C9 0.036(2) 0.041(3) 0.028(2) -0.0007(19) -0.0116(18) 0.0113(18)
    C10 0.027(2) 0.047(3) 0.033(2) -0.0069(18) -0.0058(18) 0.0040(19)
    C11 0.024(2) 0.032(2) 0.030(2) -0.0009(16) -0.0063(17) -0.0014(17)
    C12 0.024(2) 0.036(2) 0.0245(19) -0.0001(16) -0.0068(16) -0.0030(17)
    C13 0.039(3) 0.062(3) 0.034(2) -0.014(2) -0.011(2) 0.019(2)
    C14 0.031(2) 0.062(3) 0.041(3) -0.016(2) -0.013(2) 0.015(2)
    C15 0.038(3) 0.076(4) 0.056(3) -0.016(2) -0.024(2) 0.036(3)
    C16 0.033(2) 0.073(4) 0.064(3) -0.025(2) -0.027(2) 0.036(3)
_geom_special_details
;
All e.s.d.'s (except the e.s.d. in the dihedral angle between two l.s. planes)
are estimated using the full covariance matrix. The cell e.s.d.'s are taken
into account individually in the estimation of e.s.d.'s in distances, angles
and torsion angles; correlations between e.s.d.'s in cell parameters are only
used when they are defined by crystal symmetry. An approximate (isotropic)
treatment of cell e.s.d.'s is used for estimating e.s.d.'s involving l.s.
planes.
;
loop_
    _geom_bond_atom_site_label_1
    _geom_bond_atom_site_label_2
    _geom_bond_site_symmetry_2
    _geom_bond_distance
    _geom_bond_publ_flag
    Cu1 O1 . 1.963(3) ?
    Cu1 O1 2_766 1.963(3) ?
    Cu1 N2 2_766 1.989(3) ?
    Cu1 N2 . 1.989(3) ?
    Cu2 O4 . 1.964(3) ?
    Cu2 O4 2_765 1.964(3) ?
    Cu2 N1 1_655 1.990(3) ?
    Cu2 N1 2_665 1.990(3) ?
    O1 C1 . 1.276(5) ?
    O2 C1 . 1.230(5) ?
    O3 C4 . 1.254(4) ?
    O4 C4 . 1.268(4) ?
    N1 C15 . 1.315(5) ?
    N1 C14 . 1.317(5) ?
    N1 Cu2 1_455 1.990(3) ?
    N2 C9 . 1.324(5) ?
    N2 N3 . 1.372(4) ?
    N3 C11 . 1.355(5) ?
    C1 C2 . 1.503(5) ?
    C2 C8 . 1.384(6) ?
    C2 C3 . 1.400(5) ?
    C3 C5 . 1.399(5) ?
    C3 C4 . 1.494(5) ?
    C5 C6 . 1.370(6) ?
    C5 H5 . 0.9300 ?
    C6 C7 . 1.368(7) ?
    C6 H6 . 0.9300 ?
    C7 C8 . 1.378(6) ?
    C7 H7 . 0.9300 ?
    C8 H8 . 0.9300 ?
    C9 C10 . 1.387(6) ?
    C9 H9 . 0.9300 ?
    C10 C11 . 1.373(5) ?
    C10 H10 . 0.9300 ?
    C11 C12 . 1.474(5) ?
    C12 C16 . 1.365(6) ?
    C12 C13 . 1.373(6) ?
    C13 C14 . 1.369(6) ?
    C13 H13 . 0.9300 ?
    C14 H14 . 0.9300 ?
    C15 C16 . 1.378(6) ?
    C15 H15 . 0.9300 ?
    C16 H16 . 0.9300 ?
loop_
    _geom_angle_atom_site_label_1
    _geom_angle_atom_site_label_2
    _geom_angle_atom_site_label_3
    _geom_angle_site_symmetry_1
    _geom_angle_site_symmetry_3
    _geom_angle
    _geom_angle_publ_flag
    O1 Cu1 O1 . 2_766 180.0000(10)
                                 ?
    O1 Cu1 N2 . 2_766 89.29(12) ?
    O1 Cu1 N2 2_766 2_766 90.71(12) ?
    O1 Cu1 N2 . . 90.71(12) ?
    O1 Cu1 N2 2_766 . 89.29(12) ?
    N2 Cu1 N2 2_766 . 180.00(17) ?
    O4 Cu2 O4 . 2_765 180.00(14) ?
    O4 Cu2 N1 . 1_655 88.12(12) ?
    O4 Cu2 N1 2_765 1_655 91.88(12) ?
    O4 Cu2 N1 . 2_665 91.88(12) ?
    O4 Cu2 N1 2_765 2_665 88.12(12) ?
    N1 Cu2 N1 1_655 2_665 180.00(19) ?
    C1 O1 Cu1 . . 106.8(2) ?
    C4 O4 Cu2 . . 104.6(2) ?
    C15 N1 C14 . . 116.5(3) ?
    C15 N1 Cu2 . 1_455 121.6(3) ?
    C14 N1 Cu2 . 1_455 121.6(3) ?
    C9 N2 N3 . . 106.2(3) ?
    C9 N2 Cu1 . . 128.4(3) ?
    N3 N2 Cu1 . . 125.2(2) ?
    C11 N3 N2 . . 109.6(3) ?
    O2 C1 O1 . . 122.5(4) ?
    O2 C1 C2 . . 119.0(4) ?
    O1 C1 C2 . . 118.5(3) ?
    C8 C2 C3 . . 118.7(4) ?
    C8 C2 C1 . . 117.3(4) ?
    C3 C2 C1 . . 124.0(3) ?
    C5 C3 C2 . . 118.6(4) ?
    C5 C3 C4 . . 116.0(3) ?
    C2 C3 C4 . . 125.4(3) ?
    O3 C4 O4 . . 122.1(4) ?
    O3 C4 C3 . . 121.5(3) ?
    O4 C4 C3 . . 116.3(3) ?
    C6 C5 C3 . . 121.3(4) ?
    C6 C5 H5 . . 119.3 ?
    C3 C5 H5 . . 119.3 ?
    C7 C6 C5 . . 120.1(4) ?
    C7 C6 H6 . . 119.9 ?
    C5 C6 H6 . . 119.9 ?
    C6 C7 C8 . . 119.4(4) ?
    C6 C7 H7 . . 120.3 ?
    C8 C7 H7 . . 120.3 ?
    C7 C8 C2 . . 121.9(4) ?
    C7 C8 H8 . . 119.1 ?
    C2 C8 H8 . . 119.1 ?
    N2 C9 C10 . . 111.0(3) ?
    N2 C9 H9 . . 124.5 ?
    C10 C9 H9 . . 124.5 ?
    C11 C10 C9 . . 105.5(3) ?
    C11 C10 H10 . . 127.3 ?
    C9 C10 H10 . . 127.3 ?
    N3 C11 C10 . . 107.7(3) ?
    N3 C11 C12 . . 123.1(3) ?
    C10 C11 C12 . . 129.1(3) ?
    C16 C12 C13 . . 116.6(4) ?
    C16 C12 C11 . . 123.9(3) ?
    C13 C12 C11 . . 119.5(3) ?
    C14 C13 C12 . . 119.5(4) ?
    C14 C13 H13 . . 120.2 ?
    C12 C13 H13 . . 120.2 ?
    N1 C14 C13 . . 124.0(4) ?
    N1 C14 H14 . . 118.0 ?
    C13 C14 H14 . . 118.0 ?
    N1 C15 C16 . . 123.3(4) ?
    N1 C15 H15 . . 118.4 ?
    C16 C15 H15 . . 118.4 ?
    C12 C16 C15 . . 120.1(4) ?
    C12 C16 H16 . . 120.0 ?
    C15 C16 H16 . . 120.0 ?
loop_
    _geom_hbond_atom_site_label_D
    _geom_hbond_atom_site_label_H
    _geom_hbond_atom_site_label_A
    _geom_hbond_site_symmetry_A
    _geom_hbond_distance_DH
    _geom_hbond_distance_HA
    _geom_hbond_distance_DA
    _geom_hbond_angle_DHA
    C7 H7 Cg1 1_565 0.93 2.85 3.698(5) 152
loop_
    _platon_squeeze_void_nr
    _platon_squeeze_void_average_x
    _platon_squeeze_void_average_y
    _platon_squeeze_void_average_z
    _platon_squeeze_void_volume
    _platon_squeeze_void_count_electrons
    1 0.500 0.000 0.150 240.6 11.5
_platon_squeeze_details
;
;
data_global
_journal_date_recd_electronic     2013-06-03
_journal_date_accepted     2013-06-12
_journal_name_full     'Acta Crystallographica, Section E'
_journal_year     2013
_journal_volume     69
_journal_issue      7
_journal_page_first     m400
_journal_page_last     m401
_journal_paper_category     QM
_journal_paper_doi     10.1107/S1600536813016334
_journal_coeditor_code     TK5232
_publ_contact_author_name     'Na, Liu'
_publ_contact_author_address
;
Department of Chemistry, Hengshui University,
Heng Shui 053000
People's Republic of China
;
_publ_contact_author_email     281828541@qq.com
_publ_contact_author_fax     '86 015833282755'
_publ_contact_author_phone     '86 015833282755'
_publ_section_title
;\
Poly[dimethylammonium
[(\m~2~-benzene-1,2-dicarboxylato-\k^2^<i>O</i>^1^:<i>O</i>^3^)[\m~2~-3-\
(pyridin-4-yl)-1<i>H</i>-pyrazol-1-ido-\
\k^2^<i>N</i>^1^:<i>N</i>^3^]cuprate(II)]]
;
_publ_section_title_footnote     .
loop_
    _publ_author_name
    _publ_author_footnote
    _publ_author_address
    'Na, Liu' .
;
Department of Chemistry, Hengshui University
Heng Shui 053000
People's Republic of China
;
_publ_section_synopsis     .
