# Supplementary material for: Poly[di­methyl­ammonium [(μ2-benzene-1,2-di­carboxyl­ato-κ2 O 1:O 3)[μ2-3-(pyri­din-4-yl)-1H-pyrazol-1-ido-κ2 N 1:N 3]cuprate(II)]]
Source: Acta Crystallogr Sect E Struct Rep Online. 2013 Jun 19;69(Pt 7):m400–1. doi: 10.1107/S1600536813016334 (PMC3772430; doi:10.1107/S1600536813016334)
Supplement: Supplementary file 2 [file e-69-0m400-Isup2.hkl]

# 
# h,k,l, Fc-squared, Fo-squared, sigma(Fo-squared) and status flag 
# 
data_I
_shelx_title ' 1 in P-1                    New: P-1' 
_shelx_refln_list_code          4 
_shelx_F_calc_maximum      141.80 
_exptl_crystal_F_000       430.00 
_reflns_d_resolution_high  0.8404 
 
loop_ 
 _symmetry_equiv_pos_as_xyz 
 'x, y, z' 
 '-x, -y, -z' 
 
_cell_length_a     8.0978 
_cell_length_b     9.7244 
_cell_length_c    11.6940 
_cell_angle_alpha  89.260 
_cell_angle_beta   89.120 
_cell_angle_gamma  89.640 
 
_shelx_F_squared_multiplier     1.000 
 
loop_ 
 _refln_index_h 
 _refln_index_k 
 _refln_index_l 
 _refln_F_squared_calc 
 _refln_F_squared_meas 
 _refln_F_squared_sigma 
 _refln_observed_status 
   2   0   0     2923.79     3726.20     46.77 o 
   3   0   0       82.28       87.35      2.47 o 
   4   0   0      565.41      653.77     18.26 o 
   5   0   0      535.59      617.12     72.34 o 
   6   0   0     1477.04     1497.39     34.47 o 
   7   0   0     1630.23     1641.09     38.12 o 
   8   0   0      111.16       94.69     11.15 o 
   9   0   0      620.51      555.05     36.18 o 
  -9   1   0      432.55      463.51     34.28 o 
  -8   1   0        5.38        9.25      5.31 o 
  -7   1   0     1392.13     1426.28     37.12 o 
  -6   1   0     1663.00     1698.18     36.94 o 
  -5   1   0     3398.97     3554.87     54.59 o 
  -4   1   0     4528.82     4602.25     92.59 o 
  -3   1   0     1372.22     1439.04     25.96 o 
  -2   1   0      208.93      514.89     14.38 o 
  -1   1   0      468.22      550.09      6.47 o 
   1   1   0     1521.67     2365.34     60.02 o 
   2   1   0     9439.42     8841.55     67.99 o 
   3   1   0     7410.60     7778.88     80.00 o 
   4   1   0     6018.95     6272.83     90.80 o 
   5   1   0     1905.10     1839.62     42.66 o 
   6   1   0     1199.44     1077.47     47.68 o 
   7   1   0      264.12      257.28     13.50 o 
   8   1   0        2.63        8.26      6.59 o 
   9   1   0       96.91      124.77     30.57 o 
  -9   2   0      219.50      218.22     22.45 o 
  -8   2   0        2.16        3.29      5.94 o 
  -7   2   0      471.18      488.91     22.55 o 
  -6   2   0      578.05      620.40     19.01 o 
  -5   2   0     2395.37     2477.33     46.25 o 
  -4   2   0     2572.72     2716.21     50.76 o 
  -3   2   0      911.72      927.61     19.95 o 
  -2   2   0       49.01       48.62      2.62 o 
  -1   2   0      298.16      174.84      7.30 o 
   0   2   0     4945.05     5158.24     37.81 o 
   1   2   0      956.87      872.43     11.16 o 
   2   2   0     1931.42     1756.38     22.86 o 
   3   2   0      405.89      314.59      9.51 o 
   4   2   0      249.78      260.29     10.66 o 
   5   2   0      762.68      811.71     23.03 o 
   6   2   0     1577.38     1637.66     38.27 o 
   7   2   0      781.28      734.84     22.64 o 
   8   2   0      434.45      390.95     23.97 o 
   9   2   0      123.82      114.75     26.00 o 
  -9   3   0      129.99      110.29     19.08 o 
  -8   3   0       50.13       49.41     11.99 o 
  -7   3   0       95.06      107.55     15.20 o 
  -6   3   0      124.98      118.65      9.28 o 
  -5   3   0      703.87      694.14     22.81 o 
  -4   3   0     1282.71     1225.73     26.11 o 
  -3   3   0      971.82      868.75     17.48 o 
  -2   3   0      761.76      619.16     21.61 o 
  -1   3   0     1771.18     1680.27     27.75 o 
   0   3   0      243.53      290.55      6.43 o 
   1   3   0      112.66       85.07      8.83 o 
   2   3   0      599.93      627.61     28.52 o 
   3   3   0      686.73      680.44     17.27 o 
   4   3   0       66.80       36.35      6.06 o 
   5   3   0      407.55      408.49     13.08 o 
   6   3   0      522.71      557.58     20.15 o 
   7   3   0      277.67      266.75     17.48 o 
   8   3   0      342.43      321.70     17.74 o 
   9   3   0      197.93      179.74     32.89 o 
  -9   4   0       54.25       94.67     20.38 o 
  -8   4   0      126.75      128.89     13.33 o 
  -7   4   0       67.16       79.14     10.45 o 
  -6   4   0      272.41      266.02     15.17 o 
  -5   4   0      419.79      445.64     15.34 o 
  -4   4   0     1390.00     1397.10     31.86 o 
  -3   4   0      678.63      664.90     16.37 o 
  -2   4   0      866.44      803.40     35.51 o 
  -1   4   0     1477.93     1351.95     40.73 o 
   0   4   0      781.57      670.07     16.01 o 
   1   4   0     1225.33     1235.32     21.04 o 
   2   4   0     2003.58     1919.83     48.62 o 
   3   4   0     2078.05     2068.71     37.54 o 
   4   4   0       66.01       53.77      5.27 o 
   5   4   0      123.74      135.95     11.05 o 
   6   4   0      328.72      316.76     13.86 o 
   7   4   0      344.72      345.78     36.98 o 
   8   4   0      261.38      269.47     17.11 o 
   9   4   0      191.19      185.76     22.57 o 
  -8   5   0      194.63      157.04     15.96 o 
  -7   5   0      150.86      134.84     10.80 o 
  -6   5   0      376.93      375.91     17.39 o 
  -5   5   0      198.87      194.37     19.62 o 
  -4   5   0     1285.81     1274.26     26.20 o 
  -3   5   0      930.58      901.23     24.25 o 
  -2   5   0     1125.66     1026.85     21.12 o 
  -1   5   0     1718.68     1620.85     67.01 o 
   0   5   0     1686.16     1511.95     23.19 o 
   1   5   0     1282.33     1297.72     31.33 o 
   2   5   0     2259.52     2186.36     35.93 o 
   3   5   0     2898.43     2964.55     52.07 o 
   4   5   0      401.13      414.77     22.93 o 
   5   5   0      134.13      140.73     10.47 o 
   6   5   0      466.35      463.27     19.15 o 
   7   5   0      330.64      345.21     16.79 o 
   8   5   0      164.27      145.65     14.65 o 
  -8   6   0      330.27      301.27     64.99 o 
  -7   6   0      265.77      301.55     23.96 o 
  -6   6   0      194.19      171.81     12.09 o 
  -5   6   0       58.71       85.62      9.19 o 
  -4   6   0      948.04      942.53     27.21 o 
  -3   6   0     1454.94     1401.87    115.88 o 
  -2   6   0     1136.81      992.84     33.97 o 
  -1   6   0     1350.05     1294.26     66.86 o 
   0   6   0      727.49      763.81     21.32 o 
   1   6   0      369.53      345.07     14.26 o 
   2   6   0     1548.14     1495.62     34.39 o 
   3   6   0     2431.14     2614.70     50.62 o 
   4   6   0      787.79      768.78     33.13 o 
   5   6   0      202.76      210.58     16.15 o 
   6   6   0      503.87      455.75     18.96 o 
   7   6   0      147.63      159.27     15.37 o 
   8   6   0       84.32      102.39     18.31 o 
  -7   7   0      519.86      568.09     46.51 o 
  -6   7   0      492.33      494.90     41.88 o 
  -5   7   0      328.31      346.42     27.07 o 
  -4   7   0      572.14      533.42     25.06 o 
  -3   7   0      482.80      462.26     50.44 o 
  -2   7   0      170.31      128.54     16.63 o 
  -1   7   0      600.55      518.25     50.83 o 
   0   7   0      396.04      361.14     28.59 o 
   1   7   0      407.13      397.07     17.98 o 
   2   7   0     1140.99     1176.71     31.87 o 
   3   7   0      977.29     1040.40     29.53 o 
   4   7   0      404.42      397.35     27.48 o 
   5   7   0      272.43      278.67     16.29 o 
   6   7   0      488.98      510.80     22.50 o 
   7   7   0      105.16       84.78     12.81 o 
  -6   8   0       36.69       61.83     15.34 o 
  -5   8   0      127.67      130.18     17.77 o 
  -4   8   0      490.66      466.15     28.57 o 
  -3   8   0      866.56      905.72     63.18 o 
  -2   8   0      978.80      970.59     43.99 o 
  -1   8   0     1086.28     1119.01     63.07 o 
   0   8   0      233.30      208.29     11.93 o 
   1   8   0       72.04       68.52     16.52 o 
   2   8   0      222.80      253.66     21.84 o 
   3   8   0       72.51       77.81     12.14 o 
   4   8   0      118.05      112.37     10.45 o 
   5   8   0      469.30      535.28     24.95 o 
   6   8   0      482.72      502.35     32.62 o 
   7   8   0      188.46      201.17     25.52 o 
  -6   9   0       61.11       67.58     15.82 o 
  -5   9   0      193.33      176.49     21.18 o 
  -4   9   0      182.82      173.24     24.41 o 
  -3   9   0       76.38      104.97     21.17 o 
  -2   9   0      170.90      155.52     17.45 o 
  -1   9   0      293.68      281.05     23.63 o 
   0   9   0      483.85      398.00     75.11 o 
   1   9   0      847.25      826.09     36.75 o 
   2   9   0     1256.99     1282.34     37.13 o 
   3   9   0      161.38      164.42     13.86 o 
   4   9   0       30.97       42.07     15.72 o 
   5   9   0      113.74      115.08     14.36 o 
   6   9   0       56.77       70.43     18.78 o 
  -4  10   0      152.51      165.30     27.85 o 
  -3  10   0      129.10      151.89     20.41 o 
  -2  10   0      291.21      278.88     30.87 o 
  -1  10   0      139.95      146.85     17.07 o 
   0  10   0      179.67      209.59     22.10 o 
   1  10   0      132.95      151.07     20.90 o 
   2  10   0      480.89      504.80     33.32 o 
   3  10   0       84.91       62.52     12.04 o 
   4  10   0      219.52      269.12     34.02 o 
  -2  11   0      159.15      167.61     23.13 o 
  -1  11   0       46.28       77.08     21.96 o 
   0  11   0      118.38      127.41     21.20 o 
   1  11   0       51.21       65.44     19.06 o 
   2  11   0      244.42      201.29     25.11 o 
   3  11   0       21.04       52.62     17.76 o 
  -2 -11   1        1.35        0.00     13.74 o 
  -1 -11   1       14.34       15.60     13.00 o 
   0 -11   1       12.36       50.92     16.85 o 
   1 -11   1       21.57       21.45     22.72 o 
   2 -11   1        0.13       20.38     24.08 o 
  -4 -10   1       34.91       26.65     11.32 o 
  -3 -10   1       97.47       93.78     15.34 o 
  -2 -10   1        6.81        0.11      8.65 o 
  -1 -10   1        8.22        5.81     10.42 o 
   0 -10   1       18.14       39.33     24.41 o 
   1 -10   1       43.54       45.07     15.77 o 
   2 -10   1       33.94       44.68     22.44 o 
   3 -10   1       32.58       41.22     12.60 o 
   4 -10   1        3.23        7.32     12.15 o 
  -6  -9   1        0.58       19.83     26.00 o 
  -5  -9   1       26.01       21.86     11.65 o 
  -4  -9   1       14.40       12.63      8.42 o 
  -3  -9   1      102.15       99.51     11.16 o 
  -2  -9   1       86.99       90.74     12.06 o 
  -1  -9   1      137.93      148.04     15.24 o 
   0  -9   1       58.39       47.12     11.12 o 
   1  -9   1       42.83       21.56     14.03 o 
   2  -9   1      108.87       66.83     16.00 o 
   3  -9   1       20.05       29.10     17.92 o 
   4  -9   1       39.33       37.99     17.29 o 
   5  -9   1       10.42        4.16      8.74 o 
  -6  -8   1       58.45       64.66     12.16 o 
  -5  -8   1        5.79        4.19      6.30 o 
  -4  -8   1      172.18      154.60     12.06 o 
  -3  -8   1       38.84       38.38      8.83 o 
  -2  -8   1        4.74        4.46      4.68 o 
  -1  -8   1      536.40      580.42     19.57 o 
   0  -8   1      680.72      625.51     29.77 o 
   1  -8   1     1211.20     1181.39     45.44 o 
   2  -8   1       29.03       45.07     12.83 o 
   3  -8   1       18.85       24.04     17.69 o 
   4  -8   1       31.32       37.15     33.06 o 
   5  -8   1       88.48       82.82     19.32 o 
   6  -8   1        0.73        0.11     14.30 o 
  -7  -7   1        0.87        4.31      7.22 o 
  -6  -7   1      235.21      211.50     16.30 o 
  -5  -7   1       44.04       38.31      8.52 o 
  -4  -7   1       43.38       40.09      9.55 o 
  -3  -7   1       94.71       86.49      9.71 o 
  -2  -7   1      100.22      100.20      9.73 o 
  -1  -7   1      126.24      117.82      7.36 o 
   0  -7   1       63.63       58.94      6.27 o 
   1  -7   1      222.45      257.88     20.03 o 
   2  -7   1       39.21       48.91     11.87 o 
   3  -7   1      320.32      328.20     24.14 o 
   4  -7   1      395.12      408.56     27.25 o 
   5  -7   1       55.35       51.41     14.56 o 
   6  -7   1       16.28        0.34     11.39 o 
   7  -7   1        0.10        0.23     22.95 o 
  -8  -6   1        1.03        9.80     10.33 o 
  -7  -6   1       12.10        8.45      7.80 o 
  -6  -6   1       62.82       55.60      9.51 o 
  -5  -6   1        1.01       13.20      9.48 o 
  -4  -6   1       58.40      145.69     75.96 o 
  -3  -6   1      135.05      165.44     11.77 o 
  -2  -6   1       97.84       96.04      8.03 o 
  -1  -6   1      175.79      170.14      8.01 o 
   0  -6   1        9.19       15.52      3.84 o 
   1  -6   1      109.47      125.23     14.56 o 
   2  -6   1       18.84       16.39      7.51 o 
   3  -6   1       66.87       76.84     10.50 o 
   4  -6   1       25.87       24.46      4.48 o 
   5  -6   1        4.60        8.31      4.57 o 
   6  -6   1       99.32      120.25     17.00 o 
   7  -6   1      123.64      110.66     15.00 o 
   8  -6   1       12.92        8.60     11.35 o 
  -8  -5   1        1.11       10.74     11.13 o 
  -7  -5   1       26.33       23.40      7.69 o 
  -6  -5   1       45.94       46.22      7.67 o 
  -5  -5   1       50.87       45.80      7.19 o 
  -4  -5   1       19.38       26.99      6.91 o 
  -3  -5   1      106.86      107.12     11.36 o 
  -2  -5   1       19.58       27.91      5.27 o 
  -1  -5   1       40.56       46.79      5.66 o 
   0  -5   1       44.96       58.55      3.17 o 
   1  -5   1        4.99       10.35      6.95 o 
   2  -5   1       52.50       40.72      7.33 o 
   3  -5   1      264.57      218.88     17.52 o 
   4  -5   1      145.47      150.06     11.58 o 
   5  -5   1        1.40        9.93      8.79 o 
   6  -5   1       33.58       28.70      7.12 o 
   7  -5   1        6.11        6.60      6.33 o 
   8  -5   1        2.83        5.96      5.92 o 
  -9  -4   1       14.01        9.35     12.50 o 
  -8  -4   1        0.06        1.34      8.41 o 
  -7  -4   1       29.88       35.97      7.31 o 
  -6  -4   1      157.52      146.02     10.00 o 
  -5  -4   1        4.72        6.97      5.24 o 
  -4  -4   1      104.99      127.44      9.14 o 
  -3  -4   1        5.98        5.88      4.57 o 
  -2  -4   1      245.51      290.58     11.21 o 
  -1  -4   1       31.56       30.41      4.21 o 
   0  -4   1        1.32        2.21      1.72 o 
   1  -4   1      443.73      457.29     19.45 o 
   2  -4   1      205.15      204.10     15.38 o 
   3  -4   1       96.55      102.92      5.10 o 
   4  -4   1      618.86      619.82     19.15 o 
   5  -4   1        6.23        4.89      4.25 o 
   6  -4   1        0.88        3.76      4.05 o 
   7  -4   1       14.20       27.61      8.21 o 
   8  -4   1        5.80        4.05      6.80 o 
   9  -4   1        6.78       11.21     10.40 o 
  -9  -3   1        3.81        0.23      9.95 o 
  -8  -3   1       13.21        4.99      8.01 o 
  -7  -3   1       28.70       45.74      8.67 o 
  -6  -3   1      123.40      115.42      9.83 o 
  -5  -3   1        0.06        5.94      4.92 o 
  -4  -3   1      326.94      405.72     10.52 o 
  -3  -3   1      188.05      230.80      8.04 o 
  -2  -3   1      356.30      396.57     20.10 o 
  -1  -3   1       72.51       57.12     10.08 o 
   0  -3   1       28.20       45.04      4.93 o 
   1  -3   1     1469.42     1463.24     29.53 o 
   2  -3   1      360.12      327.02      8.84 o 
   3  -3   1       22.62       39.01      4.43 o 
   4  -3   1      628.37      687.92     19.77 o 
   5  -3   1        1.67        8.25      7.70 o 
   6  -3   1       33.84       36.10      7.17 o 
   7  -3   1       65.63       65.72      9.25 o 
   8  -3   1       21.39       29.36      9.42 o 
   9  -3   1        7.33       18.33     17.97 o 
  -9  -2   1       53.25       42.73     12.92 o 
  -8  -2   1       90.00       62.23     12.70 o 
  -7  -2   1       18.29       16.95      9.56 o 
  -6  -2   1      175.84      189.71     10.46 o 
  -5  -2   1      143.26      156.26      7.88 o 
  -4  -2   1      577.23      654.82     16.92 o 
  -3  -2   1        2.99        6.51      3.33 o 
  -2  -2   1        0.68       14.30      4.02 o 
  -1  -2   1     1439.28     1502.92     36.25 o 
   0  -2   1      136.08      158.46      4.68 o 
   1  -2   1       27.98       29.75      1.97 o 
   2  -2   1       22.95       35.58      4.39 o 
   3  -2   1      369.43      435.27     13.10 o 
   4  -2   1       27.51       27.12      5.19 o 
   5  -2   1       16.61       16.58      3.99 o 
   6  -2   1      208.96      236.92     12.07 o 
   7  -2   1       60.89       58.66      7.50 o 
   8  -2   1       97.32       83.02     16.47 o 
   9  -2   1       12.69       16.52     12.14 o 
  -9  -1   1        0.02        4.58     12.17 o 
  -8  -1   1        0.13        0.11      7.01 o 
  -7  -1   1       13.67        5.32      4.78 o 
  -6  -1   1       50.63       52.13      8.33 o 
  -5  -1   1        7.90       21.94      5.09 o 
  -4  -1   1      785.25      917.46     19.50 o 
  -3  -1   1      248.72      247.81     11.89 o 
  -2  -1   1     1001.77     1052.92     11.67 o 
  -1  -1   1     9627.98     9913.73     84.96 o 
   1  -1   1        0.02      148.90      8.37 o 
   2  -1   1       95.40       32.77      3.59 o 
   3  -1   1      140.39      131.04     33.71 o 
   4  -1   1        3.96        4.49      5.12 o 
   5  -1   1       21.04       30.07      5.25 o 
   6  -1   1      199.29      201.83     10.96 o 
   7  -1   1       77.54      105.32     10.94 o 
   8  -1   1       47.28       41.01     10.88 o 
   9  -1   1        8.36        4.09     10.04 o 
  -9   0   1       10.41       12.48     13.53 o 
  -8   0   1       59.87       41.06     10.47 o 
  -7   0   1       48.46       50.15     11.09 o 
  -6   0   1      252.46      245.04     11.74 o 
  -5   0   1      415.42      422.34     14.85 o 
  -4   0   1      160.95      144.65      8.44 o 
  -3   0   1      778.31      729.71     15.17 o 
  -2   0   1     3897.28     3768.72     46.72 o 
  -1   0   1      192.29      524.43     32.78 o 
   1   0   1     2861.61     1768.03     13.40 o 
   2   0   1     4559.59     5798.08     69.98 o 
   3   0   1      803.22      641.31      5.49 o 
   4   0   1        0.43        1.69      4.59 o 
   5   0   1        2.16       13.46      4.79 o 
   6   0   1        7.02       10.35      3.58 o 
   7   0   1      115.15      117.50     19.52 o 
   8   0   1       42.27       37.20      7.06 o 
   9   0   1        9.77        9.71      7.64 o 
  -9   1   1       17.68        8.20      9.99 o 
  -8   1   1        2.08        9.72      9.54 o 
  -7   1   1       22.20       17.97      5.27 o 
  -6   1   1        0.88        6.87      6.87 o 
  -5   1   1        5.30       11.27      7.86 o 
  -4   1   1        2.40        9.45      4.86 o 
  -3   1   1      182.01      218.83     10.15 o 
  -2   1   1      257.10      274.26     10.38 o 
  -1   1   1       66.14      115.13      1.15 o 
   1   1   1     3359.90     2277.53     20.52 o 
   2   1   1     4112.44     5162.10     60.17 o 
   3   1   1     2487.07     2464.92     31.23 o 
   4   1   1       42.55       42.44      7.20 o 
   5   1   1      370.45      407.06     25.61 o 
   6   1   1      221.96      207.75     10.04 o 
   7   1   1      141.72      120.32     12.27 o 
   8   1   1      139.95      128.01     11.65 o 
   9   1   1      115.60      102.59     13.08 o 
  -9   2   1        0.71       27.77     27.69 o 
  -8   2   1       91.35       79.03     13.55 o 
  -7   2   1       25.53       27.74     11.20 o 
  -6   2   1       11.24       12.11      5.61 o 
  -5   2   1      125.81      136.58      6.58 o 
  -4   2   1       58.00       53.22      6.02 o 
  -3   2   1       39.10       47.27     10.90 o 
  -2   2   1      492.34      528.81     11.26 o 
  -1   2   1     5200.20     5927.27     80.06 o 
   0   2   1     2019.40     2409.12     64.20 o 
   1   2   1       84.91       82.02      7.12 o 
   2   2   1        0.11        2.43      2.73 o 
   3   2   1     2051.43     2351.00     33.70 o 
   4   2   1      813.80      906.75     26.83 o 
   5   2   1      687.81      681.07     29.72 o 
   6   2   1      179.49      185.02     11.21 o 
   7   2   1       75.94       78.30      8.33 o 
   8   2   1       22.98       30.72     14.10 o 
   9   2   1        2.45        0.00      8.27 o 
  -9   3   1       22.41       58.98     17.74 o 
  -8   3   1      121.70      112.84     15.68 o 
  -7   3   1       16.10       14.99      8.46 o 
  -6   3   1        0.03        3.78      5.31 o 
  -5   3   1        4.27        7.63      4.77 o 
  -4   3   1       18.94       46.35      9.62 o 
  -3   3   1       12.35       11.62      4.35 o 
  -2   3   1      811.90      839.86     32.91 o 
  -1   3   1     4191.78     4898.21     51.73 o 
   0   3   1     1752.46     1715.87     43.57 o 
   1   3   1      146.04      168.51     11.74 o 
   2   3   1      491.83      625.66     13.11 o 
   3   3   1      427.50      457.56     22.27 o 
   4   3   1        2.02        7.23      3.44 o 
   5   3   1      111.37       93.10      7.89 o 
   6   3   1       12.26       13.58      5.38 o 
   7   3   1        3.00       22.12     14.06 o 
   8   3   1       33.46       25.58      8.18 o 
   9   3   1        0.53        5.31     12.09 o 
  -8   4   1       93.28      100.57     18.82 o 
  -7   4   1        3.08        6.22      6.17 o 
  -6   4   1       55.95       57.37     11.68 o 
  -5   4   1       77.05       80.53      7.81 o 
  -4   4   1      329.72      327.04     12.85 o 
  -3   4   1     1162.85     1248.68     28.19 o 
  -2   4   1       58.63       73.05      6.08 o 
  -1   4   1      388.90      454.85     16.47 o 
   0   4   1       12.53       11.96      4.37 o 
   1   4   1      116.61      125.39      7.88 o 
   2   4   1      432.46      485.20     13.65 o 
   3   4   1       24.11       18.26      4.67 o 
   4   4   1      384.45      391.13     11.80 o 
   5   4   1       85.21       78.16      7.90 o 
   6   4   1       63.75       68.55     11.36 o 
   7   4   1        0.09        6.32      5.59 o 
   8   4   1       17.44        9.66      7.16 o 
   9   4   1       23.22        6.56     14.35 o 
  -8   5   1        1.59        1.23      9.70 o 
  -7   5   1       56.01       39.76      9.82 o 
  -6   5   1        9.28       11.46      6.30 o 
  -5   5   1       51.61       55.97     13.86 o 
  -4   5   1       41.33       58.26      6.15 o 
  -3   5   1      199.62      195.13     11.76 o 
  -2   5   1      100.88      122.18     10.85 o 
  -1   5   1      608.34      646.34     21.15 o 
   0   5   1      561.47      621.39     17.76 o 
   1   5   1      174.73      197.00     11.68 o 
   2   5   1      245.32      278.26     20.75 o 
   3   5   1        4.67        3.38      4.14 o 
   4   5   1       54.03       54.04      6.37 o 
   5   5   1       75.80       78.03      7.96 o 
   6   5   1       43.24       33.86      6.95 o 
   7   5   1        7.52        8.35      7.11 o 
   8   5   1       53.75       39.71     17.12 o 
  -8   6   1       20.70       21.43     14.69 o 
  -7   6   1       41.88       46.51     14.91 o 
  -6   6   1        6.34        8.28      7.38 o 
  -5   6   1       14.69       19.55      7.81 o 
  -4   6   1        1.27        2.10      4.10 o 
  -3   6   1        2.49        8.47      6.05 o 
  -2   6   1        2.57        4.18      4.23 o 
  -1   6   1      327.60      324.47     23.03 o 
   0   6   1      123.63      116.38      9.73 o 
   1   6   1       16.56       52.62     13.31 o 
   2   6   1        5.42       26.71     22.15 o 
   3   6   1        6.35        1.92      6.17 o 
   4   6   1       63.61       63.39      8.02 o 
   5   6   1       82.10       83.00      9.05 o 
   6   6   1        2.15        2.26      4.88 o 
   7   6   1       55.40       51.27      9.82 o 
   8   6   1        0.83        3.73     13.45 o 
  -7   7   1        9.26        3.91      7.76 o 
  -6   7   1       13.53       12.55      8.27 o 
  -5   7   1       12.63       14.26      7.78 o 
  -4   7   1       15.29        1.64      5.51 o 
  -3   7   1       33.84       26.44      5.69 o 
  -2   7   1      137.16      132.95     24.81 o 
  -1   7   1       18.98       19.67      5.05 o 
   0   7   1        6.34        9.08      5.63 o 
   1   7   1       12.52        0.58      4.55 o 
   2   7   1      153.17      139.56     19.62 o 
   3   7   1        1.83       14.09     11.15 o 
   4   7   1       16.03       19.34      6.69 o 
   5   7   1        0.08        1.45      4.80 o 
   6   7   1        0.26        4.55      7.58 o 
   7   7   1       23.50       19.10     21.14 o 
  -6   8   1        0.02       30.42     27.24 o 
  -5   8   1       46.03       58.22     16.90 o 
  -4   8   1       35.98       39.25     11.96 o 
  -3   8   1       46.58       58.32     21.70 o 
  -2   8   1       97.69       80.40     10.36 o 
  -1   8   1        1.29        1.25      3.88 o 
   0   8   1       15.29       33.95      7.93 o 
   1   8   1       12.21       15.92      8.18 o 
   2   8   1      340.33      328.93     17.93 o 
   3   8   1       80.83      103.51     17.95 o 
   4   8   1        1.18       14.06     11.57 o 
   5   8   1       34.99       52.79     10.03 o 
   6   8   1        6.02        2.18     10.48 o 
  -5   9   1        7.83       12.99     12.73 o 
  -4   9   1        0.22        2.33     11.19 o 
  -3   9   1        0.34        0.00     13.18 o 
  -2   9   1       95.46       67.43     17.65 o 
  -1   9   1        3.56        4.14      9.93 o 
   0   9   1        4.00        5.08      4.34 o 
   1   9   1        5.83        3.88      5.41 o 
   2   9   1       74.68       62.52      8.37 o 
   3   9   1        0.14        3.88      6.63 o 
   4   9   1        3.58       34.01     13.06 o 
   5   9   1       23.56       39.91     40.24 o 
   6   9   1       15.75        4.80     11.86 o 
  -4  10   1        3.03        2.17     12.94 o 
  -3  10   1        1.61        9.08     15.01 o 
  -2  10   1       38.10       29.15     15.77 o 
  -1  10   1       20.18       27.53     23.57 o 
   0  10   1       12.40       22.94     14.35 o 
   1  10   1       24.85       27.41     12.13 o 
   2  10   1        1.18        6.31      8.00 o 
   3  10   1        3.10       20.48      9.37 o 
   4  10   1       38.24       50.12     13.10 o 
  -2  11   1        1.57       14.34     15.15 o 
  -1  11   1       12.73       38.42     17.42 o 
   0  11   1        0.02       10.76     13.90 o 
   1  11   1       10.63        7.94     12.40 o 
   2  11   1       32.80       33.00     13.82 o 
   3  11   1       10.37       17.29     14.98 o 
  -2 -11   2       28.42       32.61     15.27 o 
  -1 -11   2       98.18       69.50     20.43 o 
   0 -11   2      252.32      216.44     23.23 o 
   1 -11   2      213.37      240.57     41.82 o 
   2 -11   2      263.07      275.06     29.77 o 
  -4 -10   2       46.65       45.04     17.08 o 
  -3 -10   2      357.14      348.97     29.47 o 
  -2 -10   2       51.83       77.83     17.50 o 
  -1 -10   2      114.64      140.80     21.13 o 
   0 -10   2       48.22       71.36     14.22 o 
   1 -10   2       79.18      100.47     21.08 o 
   2 -10   2      254.17      318.08     34.70 o 
   3 -10   2      203.88      200.72     29.33 o 
   4 -10   2      267.43      270.11     31.25 o 
  -5  -9   2      260.92      262.81     27.07 o 
  -4  -9   2      122.43      116.01     11.70 o 
  -3  -9   2      668.02      653.30     54.18 o 
  -2  -9   2       12.01        0.34      9.39 o 
  -1  -9   2        9.00       10.18     11.14 o 
   0  -9   2        4.04      102.40     82.12 o 
   1  -9   2      130.57      120.86     19.84 o 
   2  -9   2      293.95      311.19     31.31 o 
   3  -9   2      327.97      335.68     27.12 o 
   4  -9   2      305.93      317.36     42.90 o 
   5  -9   2        2.85       43.55     39.28 o 
  -6  -8   2        9.09       18.61      9.09 o 
  -5  -8   2        1.67        6.71      7.29 o 
  -4  -8   2       20.17       27.40     12.51 o 
  -3  -8   2     1532.23     1601.05     44.75 o 
  -2  -8   2     1081.75     1071.88     61.19 o 
  -1  -8   2      797.11      856.26     39.79 o 
   0  -8   2      216.36      243.88     18.50 o 
   1  -8   2      122.62      122.09     13.69 o 
   2  -8   2        6.74        0.79      7.11 o 
   3  -8   2       82.64       82.72     33.23 o 
   4  -8   2      177.45      255.59     23.28 o 
   5  -8   2       35.94       53.92     14.01 o 
   6  -8   2      178.40      213.82     50.24 o 
  -7  -7   2      267.10      231.40     16.89 o 
  -6  -7   2      300.54      337.01     19.99 o 
  -5  -7   2       43.37       51.79      8.83 o 
  -4  -7   2       62.97       61.68     11.07 o 
  -3  -7   2      920.26      974.82     31.08 o 
  -2  -7   2      519.31      494.27     30.51 o 
  -1  -7   2      268.94      263.97     10.89 o 
   0  -7   2      777.13      731.18     62.11 o 
   1  -7   2     1427.65     1425.82     46.39 o 
   2  -7   2     1876.26     1890.35    126.76 o 
   3  -7   2     2011.23     2008.00     66.99 o 
   4  -7   2      641.25      643.77     34.49 o 
   5  -7   2       17.59       12.58     11.32 o 
   6  -7   2       14.88       22.58     13.17 o 
   7  -7   2      129.94      146.54     22.75 o 
  -8  -6   2      230.93      256.95     35.60 o 
  -7  -6   2      685.07      679.17     31.19 o 
  -6  -6   2      567.58      649.83     27.49 o 
  -5  -6   2      238.88      249.44     25.21 o 
  -4  -6   2      554.80      565.12     37.73 o 
  -3  -6   2     1868.71     1987.80     46.68 o 
  -2  -6   2     1846.31     1843.92     39.47 o 
  -1  -6   2     1260.89     1138.43     37.81 o 
   0  -6   2     1580.05     1479.98     25.40 o 
   1  -6   2      335.71      301.66     32.38 o 
   2  -6   2     1092.98     1234.44     43.70 o 
   3  -6   2     2093.01     2013.10     55.07 o 
   4  -6   2     1603.94     1616.39     54.16 o 
   5  -6   2     1100.32     1158.49     44.55 o 
   6  -6   2      939.80      962.68     61.49 o 
   7  -6   2      400.34      404.50     29.96 o 
   8  -6   2       35.37       27.54     24.36 o 
  -8  -5   2      187.67      200.06     21.16 o 
  -7  -5   2      846.88      886.98     53.86 o 
  -6  -5   2      329.86      401.63     17.74 o 
  -5  -5   2      374.11      361.28     15.96 o 
  -4  -5   2     1203.18     1235.39     30.57 o 
  -3  -5   2     2192.15     2196.15     86.79 o 
  -2  -5   2     2202.57     2143.52     36.50 o 
  -1  -5   2     2930.56     2959.23     93.96 o 
   0  -5   2     3237.27     3203.33     39.52 o 
   1  -5   2      231.16      191.00     13.34 o 
   2  -5   2     1120.69     1212.34     54.88 o 
   3  -5   2     1607.09     1479.90     92.88 o 
   4  -5   2      812.80      781.22     21.65 o 
   5  -5   2      948.90      937.51     28.54 o 
   6  -5   2     1128.06     1134.66     32.28 o 
   7  -5   2      419.75      447.08     37.24 o 
   8  -5   2      126.36      116.51     16.78 o 
  -8  -4   2      152.24      160.64     36.34 o 
  -7  -4   2      958.61      944.16     29.98 o 
  -6  -4   2      362.08      390.07     16.75 o 
  -5  -4   2      480.92      473.68     17.02 o 
  -4  -4   2      840.36      890.27     42.05 o 
  -3  -4   2      232.68      206.00      9.31 o 
  -2  -4   2      106.75      100.70      5.75 o 
  -1  -4   2     2918.46     2762.43     51.99 o 
   0  -4   2     5897.39     5934.02     50.69 o 
   1  -4   2     1500.43     1375.27     48.83 o 
   2  -4   2     1301.26     1320.70     35.67 o 
   3  -4   2      913.14      875.16     16.43 o 
   4  -4   2       64.27       50.79      9.48 o 
   5  -4   2      528.76      539.64     17.22 o 
   6  -4   2      793.91      831.29     28.56 o 
   7  -4   2      274.44      276.45     17.34 o 
   8  -4   2       87.15       87.50     13.11 o 
  -9  -3   2       13.27       34.70     16.95 o 
  -8  -3   2       38.19       42.72     14.90 o 
  -7  -3   2      283.91      291.11     13.29 o 
  -6  -3   2      182.32      207.20     18.76 o 
  -5  -3   2      516.79      474.51     14.43 o 
  -4  -3   2     1701.23     1754.25     34.58 o 
  -3  -3   2      429.80      383.04     14.33 o 
  -2  -3   2        4.86        5.10      3.72 o 
  -1  -3   2      754.08      645.74     11.43 o 
   0  -3   2     1657.71     1572.66     28.96 o 
   1  -3   2      605.46      497.08     12.40 o 
   2  -3   2      472.35      459.45      9.99 o 
   3  -3   2     1386.94     1441.31     25.65 o 
   4  -3   2      271.58      271.60     10.25 o 
   5  -3   2      825.78      856.54     24.31 o 
   6  -3   2      560.57      605.37     21.89 o 
   7  -3   2      237.37      247.51     15.83 o 
   8  -3   2       91.89      104.98     14.59 o 
   9  -3   2      110.40      157.17     17.73 o 
  -9  -2   2       80.95       81.20     19.30 o 
  -8  -2   2       34.99       78.06     22.10 o 
  -7  -2   2       54.96       38.54      6.62 o 
  -6  -2   2      161.43      146.97     19.09 o 
  -5  -2   2      493.47      466.27     13.64 o 
  -4  -2   2     2147.00     2023.28     38.31 o 
  -3  -2   2     1165.09     1084.55     20.96 o 
  -2  -2   2      120.41      129.70      7.90 o 
  -1  -2   2      321.87      377.46     10.77 o 
   0  -2   2     1841.64     1407.56     35.68 o 
   1  -2   2     1806.05     1808.56     24.54 o 
   2  -2   2      959.10      922.81     24.76 o 
   3  -2   2     1644.22     1710.07     24.90 o 
   4  -2   2      690.80      633.07     18.60 o 
   5  -2   2      645.64      624.14     16.73 o 
   6  -2   2      437.42      415.49     17.13 o 
   7  -2   2      295.11      302.93     19.16 o 
   8  -2   2      315.48      327.01     24.14 o 
   9  -2   2      293.30      220.70     44.02 o 
  -9  -1   2      343.72      318.93     49.68 o 
  -8  -1   2      310.58      295.78     27.47 o 
  -7  -1   2      387.80      401.72     34.93 o 
  -6  -1   2      481.19      467.74     42.94 o 
  -5  -1   2      411.76      382.34     13.02 o 
  -4  -1   2      863.14      796.70     32.57 o 
  -3  -1   2     1585.57     1606.20     28.66 o 
  -2  -1   2     1800.25     1763.44     49.60 o 
  -1  -1   2     4610.45     3994.53     62.57 o 
   0  -1   2     6862.97     6467.78     88.82 o 
   1  -1   2     2536.69     2834.17     56.33 o 
   2  -1   2     1524.58     1326.23     11.86 o 
   3  -1   2     1325.52     1372.22     32.95 o 
   4  -1   2     1960.43     2090.62     46.28 o 
   5  -1   2      922.94      909.44     27.35 o 
   6  -1   2      972.66     1013.98     65.23 o 
   7  -1   2      161.30      167.49     17.32 o 
   8  -1   2      428.28      448.45     21.56 o 
   9  -1   2      377.99      364.92     21.99 o 
  -9   0   2      205.62      261.00     25.99 o 
  -8   0   2      269.41      309.11     25.26 o 
  -7   0   2      605.84      707.63    125.97 o 
  -6   0   2      884.31      801.53     45.53 o 
  -5   0   2     1818.62     1893.42     28.14 o 
  -4   0   2     2107.95     1999.50     74.26 o 
  -3   0   2     3695.54     3416.88     58.68 o 
  -2   0   2     1380.58     1370.98     55.78 o 
  -1   0   2     6691.46     6843.91     43.72 o 
   0   0   2     1681.32     1899.34     45.97 o 
   1   0   2      640.51      452.71     20.38 o 
   2   0   2     4468.43     5208.90     66.83 o 
   3   0   2     3875.32     3850.81     30.20 o 
   4   0   2     3474.73     3374.61     61.82 o 
   5   0   2      964.35     1035.89     30.20 o 
   6   0   2     1554.04     1483.07     38.20 o 
   7   0   2       12.86       10.56      5.85 o 
   8   0   2      505.24      528.08     24.26 o 
   9   0   2      338.47      310.19     39.77 o 
  -9   1   2       89.16      127.48     21.17 o 
  -8   1   2      332.16      360.92     26.05 o 
  -7   1   2      594.32      522.58     30.32 o 
  -6   1   2      565.20      565.87     15.66 o 
  -5   1   2     1634.97     1740.45     30.64 o 
  -4   1   2     1040.54      951.11     17.03 o 
  -3   1   2     1753.16     1748.22     21.23 o 
  -2   1   2      289.41      294.44      6.77 o 
  -1   1   2    20107.80    18607.64    155.46 o 
   0   1   2     2364.10     1946.87     32.38 o 
   1   1   2     1518.13     1974.11     41.93 o 
   2   1   2     4211.43     3929.83     23.20 o 
   3   1   2     2949.76     3112.91     51.17 o 
   4   1   2     1049.57      977.77     21.67 o 
   5   1   2      453.62      384.85     17.32 o 
   6   1   2     1721.34     1790.47     73.62 o 
   7   1   2       11.96       21.05      7.61 o 
   8   1   2      816.30      780.66     27.40 o 
   9   1   2      367.78      317.23     20.07 o 
  -9   2   2       26.94       42.58     23.62 o 
  -8   2   2      510.99      477.59     32.22 o 
  -7   2   2      484.64      501.39     24.99 o 
  -6   2   2      355.47      333.14     30.84 o 
  -5   2   2     1065.61     1051.29     26.89 o 
  -4   2   2      848.75      741.56     14.04 o 
  -3   2   2     1532.58     1551.69     29.61 o 
  -2   2   2      405.75      366.44     10.93 o 
  -1   2   2    16742.81    17795.05    130.57 o 
   0   2   2       35.12       70.13      4.09 o 
   1   2   2       83.99       49.39      3.64 o 
   2   2   2     2291.02     2406.87     27.62 o 
   3   2   2     5313.58     5845.23     54.01 o 
   4   2   2     2304.33     2240.66    106.55 o 
   5   2   2     1406.73     1377.49     27.49 o 
   6   2   2     1134.51     1147.64     30.26 o 
   7   2   2        3.43        5.05      4.87 o 
   8   2   2      453.10      428.64     20.88 o 
   9   2   2      221.05      214.58     19.18 o 
  -9   3   2        3.14       17.29     22.55 o 
  -8   3   2      290.15      257.42     25.09 o 
  -7   3   2      288.52      274.24     23.74 o 
  -6   3   2      665.99      601.79     19.81 o 
  -5   3   2     1245.87     1325.84     42.25 o 
  -4   3   2     1082.87     1083.86     25.74 o 
  -3   3   2     1089.80     1075.21     28.47 o 
  -2   3   2     1281.29     1209.15     51.70 o 
  -1   3   2     8951.81     8871.24     83.57 o 
   0   3   2      106.50      107.65      6.71 o 
   1   3   2      660.95      538.11     14.91 o 
   2   3   2     1205.91     1289.16     30.81 o 
   3   3   2     2156.96     2178.62     32.78 o 
   4   3   2     1530.06     1523.69     28.93 o 
   5   3   2     1961.60     2037.34     42.69 o 
   6   3   2     1043.02     1068.30     29.14 o 
   7   3   2      338.21      333.27     15.30 o 
   8   3   2      577.11      563.16     23.00 o 
   9   3   2      191.60      171.88     19.97 o 
  -8   4   2      279.78      294.82     28.01 o 
  -7   4   2      211.66      203.92     15.56 o 
  -6   4   2      432.46      423.65     18.35 o 
  -5   4   2      305.93      269.08     12.99 o 
  -4   4   2      200.68      178.84      9.92 o 
  -3   4   2      649.21      606.10     31.84 o 
  -2   4   2     4692.09     5242.34    102.77 o 
  -1   4   2     7766.77     8235.91     87.30 o 
   0   4   2     3536.15     3608.81    109.11 o 
   1   4   2     2319.15     2202.76     30.55 o 
   2   4   2      962.15      928.09     21.68 o 
   3   4   2      265.98      222.69      7.44 o 
   4   4   2      721.01      687.21     17.83 o 
   5   4   2     1261.60     1313.33     43.48 o 
   6   4   2      479.57      473.94     16.34 o 
   7   4   2      593.99      611.93     31.80 o 
   8   4   2      515.08      527.32     29.78 o 
  -8   5   2      115.54      132.76     20.71 o 
  -7   5   2      299.90      292.74     20.00 o 
  -6   5   2      727.18      702.13     25.25 o 
  -5   5   2      818.01      784.03     36.72 o 
  -4   5   2      294.66      279.55     11.99 o 
  -3   5   2      156.56      121.59     10.18 o 
  -2   5   2      926.44      888.03     26.63 o 
  -1   5   2      364.49      348.15     15.44 o 
   0   5   2     1473.02     1433.64     33.85 o 
   1   5   2     2820.36     2996.76     54.38 o 
   2   5   2     3795.07     4065.53     77.79 o 
   3   5   2     1079.88     1054.98     26.76 o 
   4   5   2     1129.31     1122.78     41.05 o 
   5   5   2      609.62      581.20     19.42 o 
   6   5   2       84.09       86.24     12.65 o 
   7   5   2      137.38      132.15     15.58 o 
   8   5   2      134.03      156.15     31.25 o 
  -8   6   2       36.69       34.34     15.82 o 
  -7   6   2      189.10      158.91     14.95 o 
  -6   6   2      220.55      252.45     15.69 o 
  -5   6   2      480.85      450.29     34.61 o 
  -4   6   2      215.02      223.65     11.98 o 
  -3   6   2      352.64      357.34     19.60 o 
  -2   6   2      859.26      877.66     44.29 o 
  -1   6   2      254.55      229.09     10.02 o 
   0   6   2      419.43      439.55     17.56 o 
   1   6   2      291.95      262.56     11.80 o 
   2   6   2      765.92      756.38     23.96 o 
   3   6   2      124.25      129.96     10.90 o 
   4   6   2      617.87      582.34     21.82 o 
   5   6   2      818.91      789.15     42.90 o 
   6   6   2      447.42      458.24     22.83 o 
   7   6   2      134.55      161.95     20.06 o 
   8   6   2       61.01       77.58     18.55 o 
  -7   7   2      122.78       98.96     13.70 o 
  -6   7   2       72.36       77.90     11.56 o 
  -5   7   2      342.03      301.89     16.36 o 
  -4   7   2      206.52      237.60     22.51 o 
  -3   7   2      255.20      225.85     12.58 o 
  -2   7   2      360.24      338.56     15.74 o 
  -1   7   2      236.79      223.21     10.86 o 
   0   7   2      233.16      210.53     26.68 o 
   1   7   2      188.47      157.95     11.18 o 
   2   7   2      390.75      399.46     19.93 o 
   3   7   2       30.84       39.24      7.46 o 
   4   7   2      111.37      124.04     10.30 o 
   5   7   2      432.39      419.07     24.87 o 
   6   7   2      358.13      385.26     28.89 o 
   7   7   2       90.03       99.62     19.71 o 
  -6   8   2       45.60       69.08     16.56 o 
  -5   8   2      254.16      241.08     26.61 o 
  -4   8   2      255.19      262.94     16.04 o 
  -3   8   2      188.46      186.30     14.77 o 
  -2   8   2      289.18      280.05     27.16 o 
  -1   8   2      411.11      436.00     22.73 o 
   0   8   2      492.78      466.63     21.36 o 
   1   8   2      590.35      614.60     23.47 o 
   2   8   2      363.48      322.76     25.40 o 
   3   8   2       24.31       35.24      8.26 o 
   4   8   2       20.46       28.41      7.48 o 
   5   8   2      333.45      364.30     32.27 o 
   6   8   2      294.07      354.03     26.67 o 
  -5   9   2      225.00      203.77     24.43 o 
  -4   9   2      271.17      269.06     24.93 o 
  -3   9   2      159.91      184.71     25.56 o 
  -2   9   2      243.30      301.60     31.54 o 
  -1   9   2      322.04      353.24     27.62 o 
   0   9   2      593.38      576.12     27.15 o 
   1   9   2     1074.42     1072.12     39.40 o 
   2   9   2      559.54      539.51     22.50 o 
   3   9   2      143.10      139.28     12.59 o 
   4   9   2       97.69       89.26     12.54 o 
   5   9   2      260.53      282.84     27.44 o 
  -4  10   2      263.24      293.60     46.79 o 
  -3  10   2      246.70      269.78     27.21 o 
  -2  10   2      193.62      223.16     44.48 o 
  -1  10   2      109.15      108.61     20.52 o 
   0  10   2      248.24      241.34     26.23 o 
   1  10   2      736.83      750.76     29.12 o 
   2  10   2      392.93      342.98     31.21 o 
   3  10   2      216.53      203.77     16.29 o 
   4  10   2      267.79      290.88     29.18 o 
  -2  11   2       51.26       36.29     17.11 o 
  -1  11   2       49.62       39.33     15.47 o 
   0  11   2      120.95      116.33     21.54 o 
   1  11   2      407.55      412.74     29.85 o 
   2  11   2      122.25      113.89     19.75 o 
  -2 -11   3        0.09       22.97     32.67 o 
  -1 -11   3       12.18       16.66     16.54 o 
   0 -11   3        5.73       21.88     17.01 o 
   1 -11   3       66.64       37.86     41.43 o 
   2 -11   3        5.00        4.34     10.82 o 
  -4 -10   3       13.58       18.86     15.91 o 
  -3 -10   3        4.20       15.79     14.35 o 
  -2 -10   3        1.76        5.20     10.52 o 
  -1 -10   3        4.83        9.85     13.77 o 
   0 -10   3        0.86        6.47     10.31 o 
   1 -10   3       15.24       29.36     13.39 o 
   2 -10   3        1.23        0.34     17.07 o 
   3 -10   3        0.35        0.34     15.46 o 
   4 -10   3       10.80        5.98     13.38 o 
  -5  -9   3        0.78       18.49      9.99 o 
  -4  -9   3       84.14       58.38     11.20 o 
  -3  -9   3       24.81       39.21     16.17 o 
  -2  -9   3        1.11       25.13     22.61 o 
  -1  -9   3       30.41       35.10     22.32 o 
   0  -9   3       11.34       23.07     12.77 o 
   1  -9   3       15.60       23.87     13.07 o 
   2  -9   3        1.53       17.40     13.28 o 
   3  -9   3        4.69       11.26     13.05 o 
   4  -9   3        0.36        1.24     10.99 o 
   5  -9   3        0.38       17.55     16.54 o 
  -6  -8   3       24.36       10.76     10.13 o 
  -5  -8   3       13.75       41.95     10.60 o 
  -4  -8   3        9.47       26.01     15.37 o 
  -3  -8   3        1.45        3.96      5.79 o 
  -2  -8   3       41.31       27.99      7.58 o 
  -1  -8   3       36.28       34.08     11.06 o 
   0  -8   3       41.60       46.21     17.07 o 
   1  -8   3        2.91        4.54      7.48 o 
   2  -8   3        9.03        7.24      6.74 o 
   3  -8   3       10.14       20.21     10.22 o 
   4  -8   3        0.00        3.33      8.86 o 
   5  -8   3       31.64       34.74     36.62 o 
   6  -8   3        3.23        0.00     20.35 o 
  -7  -7   3        3.66       12.58     13.51 o 
  -6  -7   3        3.38        3.23      6.98 o 
  -5  -7   3        5.38       13.87      6.67 o 
  -4  -7   3        9.74       11.73      6.21 o 
  -3  -7   3      136.70      115.79     18.83 o 
  -2  -7   3       11.45        5.59      4.46 o 
  -1  -7   3       70.94       67.68      6.26 o 
   0  -7   3       85.72       78.72     10.52 o 
   1  -7   3       40.85       57.35     12.81 o 
   2  -7   3        2.05       13.94     10.02 o 
   3  -7   3        8.45       13.05     10.96 o 
   4  -7   3      274.59      297.94     73.07 o 
   5  -7   3       21.48       20.09     12.30 o 
   6  -7   3        4.33        3.56     10.64 o 
   7  -7   3       68.83       70.88     51.88 o 
  -6  -6   3       11.49       10.58      6.60 o 
  -5  -6   3       18.26       25.70     11.15 o 
  -4  -6   3      124.46      118.05     10.82 o 
  -3  -6   3       40.53       26.93      5.38 o 
  -2  -6   3        3.20       13.61      7.58 o 
  -1  -6   3      314.46      335.56     11.72 o 
   0  -6   3        1.74        8.67      6.95 o 
   1  -6   3      127.14      113.25     11.99 o 
   2  -6   3       24.61       17.24     16.05 o 
   3  -6   3       95.77       84.38     12.86 o 
   4  -6   3        7.17       10.69     10.67 o 
   5  -6   3        2.52        6.10      9.14 o 
   6  -6   3        1.43        3.23      7.95 o 
   7  -6   3        1.03        2.07     11.70 o 
  -8  -5   3       17.22        1.66      8.27 o 
  -7  -5   3        8.80       19.21     17.18 o 
  -6  -5   3       39.19       51.04     11.18 o 
  -5  -5   3        6.35        2.88      4.59 o 
  -4  -5   3      514.86      504.59     19.31 o 
  -3  -5   3       43.40       60.04      6.83 o 
  -2  -5   3       18.93       16.08      5.27 o 
  -1  -5   3       70.91       80.73      9.01 o 
   0  -5   3       79.33       70.96      7.17 o 
   1  -5   3       97.28      108.09     14.52 o 
   2  -5   3       50.72       50.08     11.98 o 
   3  -5   3       40.54       55.62      7.56 o 
   4  -5   3        1.76        1.45      2.65 o 
   5  -5   3       26.86       43.03     14.49 o 
   6  -5   3      124.58      121.95     11.21 o 
   7  -5   3       37.46       35.92      8.48 o 
   8  -5   3        1.61        4.43     12.40 o 
  -8  -4   3       15.68        0.68      9.15 o 
  -7  -4   3       29.25       25.29     10.65 o 
  -6  -4   3       97.05      104.16      8.15 o 
  -5  -4   3       29.14       36.38      5.81 o 
  -4  -4   3       57.34       68.43      8.57 o 
  -3  -4   3       22.72       32.65      6.66 o 
  -2  -4   3      420.83      380.74     15.57 o 
  -1  -4   3     1196.94     1167.43     20.71 o 
   0  -4   3     1715.35     1874.78     26.64 o 
   1  -4   3      310.63      392.15     27.81 o 
   2  -4   3       45.89       54.57      8.36 o 
   3  -4   3       19.55       24.76      3.51 o 
   4  -4   3        9.68       10.06      3.93 o 
   5  -4   3       36.41       45.79      8.97 o 
   6  -4   3       62.14       54.45      8.46 o 
   7  -4   3       10.08       13.32      7.18 o 
   8  -4   3       15.61       15.98      8.98 o 
  -9  -3   3        7.08        0.34      9.82 o 
  -8  -3   3       34.21       62.40     16.97 o 
  -7  -3   3       11.72       29.76     12.45 o 
  -6  -3   3       13.90       19.78      6.95 o 
  -5  -3   3      162.86      150.40     11.52 o 
  -4  -3   3       83.04       88.30      5.46 o 
  -3  -3   3       85.77       82.66      6.40 o 
  -2  -3   3       78.43       89.82      8.84 o 
  -1  -3   3       60.02       76.13     16.82 o 
   0  -3   3        4.19        2.39      2.10 o 
   1  -3   3      941.41      995.08     21.33 o 
   2  -3   3      962.36     1056.89     15.05 o 
   3  -3   3      347.36      356.55     14.51 o 
   4  -3   3      449.28      470.62     15.08 o 
   5  -3   3      113.34      126.60      8.81 o 
   6  -3   3       48.21       51.69      9.76 o 
   7  -3   3      141.01      141.43     11.95 o 
   8  -3   3       19.57       32.11     12.55 o 
   9  -3   3        6.50       31.46     13.34 o 
  -9  -2   3        0.62        4.97     11.91 o 
  -8  -2   3        7.40       16.57      9.37 o 
  -7  -2   3       50.90       53.20     13.83 o 
  -6  -2   3        0.00        2.23      4.98 o 
  -5  -2   3       83.32       75.92     10.65 o 
  -4  -2   3       56.32       63.54     15.94 o 
  -3  -2   3      230.86      265.14     19.20 o 
  -2  -2   3       42.87       50.12      5.05 o 
  -1  -2   3       33.66       31.68      4.61 o 
   0  -2   3      416.66      433.85      5.86 o 
   1  -2   3      358.27      444.06     27.54 o 
   2  -2   3      754.53      806.42     14.32 o 
   3  -2   3     1047.20     1154.41     21.15 o 
   4  -2   3      358.94      392.57     13.98 o 
   5  -2   3      329.54      345.24     15.56 o 
   6  -2   3       20.33       36.61      8.21 o 
   7  -2   3       65.44       73.13     12.63 o 
   8  -2   3       57.26       57.01     10.26 o 
   9  -2   3        5.40        4.51      7.56 o 
  -9  -1   3        6.25        7.06      8.89 o 
  -8  -1   3       19.05        8.31     10.87 o 
  -7  -1   3      151.39      139.80     17.97 o 
  -6  -1   3       15.36       25.27     19.55 o 
  -5  -1   3       57.67       47.07      8.30 o 
  -4  -1   3      587.94      578.43     27.75 o 
  -3  -1   3      830.97      771.22     34.71 o 
  -2  -1   3       14.85       16.72      3.38 o 
  -1  -1   3       65.58       68.62      3.30 o 
   0  -1   3      174.61      200.56      4.93 o 
   1  -1   3     1893.21     2117.41     43.93 o 
   2  -1   3     1964.82     1842.01     34.41 o 
   3  -1   3     3882.26     4592.37     66.05 o 
   4  -1   3       11.05        6.42      5.57 o 
   5  -1   3        0.95        0.61      5.82 o 
   6  -1   3       27.20       25.57      7.26 o 
   7  -1   3      104.74      101.83     12.02 o 
   8  -1   3       65.83       63.60      9.90 o 
   9  -1   3        0.44        6.49      7.83 o 
  -9   0   3       11.59       29.61     22.38 o 
  -8   0   3       58.57       50.57     12.40 o 
  -7   0   3       95.76       82.44     11.87 o 
  -6   0   3       26.50       17.72     10.01 o 
  -5   0   3      113.73      101.86     12.12 o 
  -4   0   3      650.63      721.26     27.97 o 
  -3   0   3      950.32      966.93     71.55 o 
  -2   0   3      534.99      610.37     19.41 o 
  -1   0   3      298.46      275.28     10.04 o 
   0   0   3     1307.96     1306.81     13.64 o 
   1   0   3      172.38      144.25     19.88 o 
   2   0   3      524.10      560.11     18.50 o 
   3   0   3     3305.19     3828.64     59.21 o 
   4   0   3      236.72      216.60     15.60 o 
   5   0   3      306.18      355.91     17.07 o 
   6   0   3      129.39      153.90     14.98 o 
   7   0   3       20.81       18.70      8.14 o 
   8   0   3       26.17       25.58      9.74 o 
   9   0   3        0.06        0.54      7.39 o 
  -9   1   3        9.55       17.89     11.54 o 
  -8   1   3       28.82       42.77     32.67 o 
  -7   1   3       11.46       25.65     11.34 o 
  -6   1   3        1.93        4.20      7.33 o 
  -5   1   3      452.03      438.97     18.88 o 
  -4   1   3       18.05       28.31      3.03 o 
  -3   1   3      253.83      208.83     14.66 o 
  -2   1   3     1582.85     1693.10     19.19 o 
  -1   1   3      324.72      322.64      7.76 o 
   0   1   3     2351.71     2252.49     25.68 o 
   1   1   3     1232.30     1249.02     19.45 o 
   2   1   3      799.08      955.21     27.63 o 
   3   1   3        1.39        0.52      4.96 o 
   4   1   3       50.04       49.02     12.64 o 
   5   1   3      208.40      185.83     12.96 o 
   6   1   3       89.45       88.95     10.04 o 
   7   1   3        2.20        2.37      5.47 o 
   8   1   3        3.03       18.56     13.51 o 
   9   1   3        1.42       17.52     20.12 o 
  -9   2   3       10.08        4.95     12.47 o 
  -8   2   3        0.45        3.42      7.31 o 
  -7   2   3       18.18       26.23      9.26 o 
  -6   2   3        0.07       20.35     13.45 o 
  -5   2   3      343.76      308.33     15.51 o 
  -4   2   3      347.60      318.29     10.91 o 
  -3   2   3      265.05      262.01     10.92 o 
  -2   2   3       49.28       72.77     14.04 o 
  -1   2   3        4.32        8.90      4.31 o 
   0   2   3       56.58       61.93      5.16 o 
   1   2   3      766.85      775.58     12.66 o 
   2   2   3     1403.76     1464.54     29.31 o 
   3   2   3      853.79      850.44     16.22 o 
   4   2   3       59.16       64.87      3.41 o 
   5   2   3       20.33       10.88      5.04 o 
   6   2   3       28.59       44.56      8.57 o 
   7   2   3      141.69      147.89     24.25 o 
   8   2   3        5.40       18.53      8.13 o 
   9   2   3        2.95        0.00     11.39 o 
  -9   3   3       28.40       31.28     17.06 o 
  -8   3   3       47.88       46.87     15.16 o 
  -7   3   3        8.08        8.33      9.69 o 
  -6   3   3       58.40       46.14      6.73 o 
  -5   3   3       92.22       99.99      8.04 o 
  -4   3   3       62.44       68.93     10.55 o 
  -3   3   3        4.54        9.93      3.97 o 
  -2   3   3      185.50      205.07      9.25 o 
  -1   3   3      625.02      586.78     21.72 o 
   0   3   3        6.03       11.06      3.82 o 
   1   3   3      462.98      537.90     12.31 o 
   2   3   3      873.37      952.57     30.52 o 
   3   3   3      102.46      111.22      8.21 o 
   4   3   3        7.11       10.44      5.95 o 
   5   3   3       35.48       35.91      6.17 o 
   6   3   3       20.55       19.70     10.69 o 
   7   3   3      369.98      329.71     16.49 o 
   8   3   3       32.35       35.17     11.91 o 
   9   3   3        1.82       16.14     11.70 o 
  -8   4   3       10.53        4.09      8.93 o 
  -7   4   3       53.70       48.96     15.43 o 
  -6   4   3        0.90        6.94      5.75 o 
  -5   4   3        6.76       11.10      6.18 o 
  -4   4   3      119.87      120.66      7.67 o 
  -3   4   3      204.26      202.31     13.00 o 
  -2   4   3     1503.27     1562.60     30.24 o 
  -1   4   3     1783.96     1705.63     29.83 o 
   0   4   3      680.78      843.31     73.96 o 
   1   4   3      230.91      248.73      7.32 o 
   2   4   3       96.28      111.10      4.39 o 
   3   4   3       62.72       71.51      8.28 o 
   4   4   3       34.07       40.42      4.72 o 
   5   4   3        0.00        1.61      2.73 o 
   6   4   3      112.33      100.15      7.82 o 
   7   4   3      278.36      288.52     22.18 o 
   8   4   3       28.53       23.83     12.56 o 
  -8   5   3       14.31        0.34     17.07 o 
  -7   5   3       14.40       14.30     10.54 o 
  -6   5   3       38.44       35.62      7.57 o 
  -5   5   3       97.30       88.28      9.69 o 
  -4   5   3      102.25      115.24     10.09 o 
  -3   5   3        3.50       10.83      6.05 o 
  -2   5   3      550.04      537.82     23.53 o 
  -1   5   3      718.48      736.90     31.11 o 
   0   5   3        8.11        8.44      5.34 o 
   1   5   3       23.92       28.56      8.86 o 
   2   5   3      425.11      455.45     15.96 o 
   3   5   3       61.87       52.83      6.11 o 
   4   5   3      185.06      192.99      7.45 o 
   5   5   3      387.41      368.52     14.16 o 
   6   5   3      264.69      208.26     19.66 o 
   7   5   3       33.60       16.98     10.52 o 
   8   5   3       14.75        0.11      9.90 o 
  -7   6   3        3.66        0.00      7.58 o 
  -6   6   3       74.44       71.98      9.76 o 
  -5   6   3       71.73       77.54     13.99 o 
  -4   6   3       19.73       72.02     35.06 o 
  -3   6   3      107.00      112.21     11.89 o 
  -2   6   3      153.41      166.48     12.58 o 
  -1   6   3      421.14      469.61     20.43 o 
   0   6   3      142.81      155.88     15.96 o 
   1   6   3      126.26      177.92     32.45 o 
   2   6   3      178.60      207.30      8.67 o 
   3   6   3      191.78      169.56     10.74 o 
   4   6   3      131.35      144.84      7.76 o 
   5   6   3       31.38       30.26     18.59 o 
   6   6   3       26.38       20.58     10.86 o 
   7   6   3       33.59       42.67     14.64 o 
   8   6   3       35.24       47.11     40.63 o 
  -7   7   3       36.12       43.07     21.70 o 
  -6   7   3       12.14       83.29     53.44 o 
  -5   7   3       94.97       93.13     11.32 o 
  -4   7   3       84.11       62.45     10.93 o 
  -3   7   3       18.17       16.31      7.29 o 
  -2   7   3        4.68        0.57      6.25 o 
  -1   7   3        0.88       16.69     23.74 o 
   0   7   3        0.11        6.76      6.08 o 
   1   7   3       15.45       20.24      6.65 o 
   2   7   3        0.00        5.32      6.27 o 
   3   7   3       27.48       27.61      9.84 o 
   4   7   3       21.94       26.76     11.74 o 
   5   7   3        2.40       14.74      9.42 o 
   6   7   3       28.19       37.11     12.80 o 
   7   7   3        1.23        7.54      9.70 o 
  -6   8   3       10.44        6.36     12.88 o 
  -5   8   3        0.13        3.43      7.64 o 
  -4   8   3        0.64        3.13      8.55 o 
  -3   8   3       16.50       29.96     22.21 o 
  -2   8   3       26.55       33.95      7.40 o 
  -1   8   3       17.06       22.13      9.48 o 
   0   8   3       51.71       57.23     14.79 o 
   1   8   3       17.79       23.88      8.33 o 
   2   8   3       51.52       58.39      8.86 o 
   3   8   3        1.18        6.48      6.14 o 
   4   8   3        9.81       16.83     20.23 o 
   5   8   3        2.24        1.17     10.63 o 
   6   8   3       15.22       10.52     13.18 o 
  -5   9   3       13.95       27.15     17.44 o 
  -4   9   3        1.85       21.50     22.32 o 
  -3   9   3        8.59       30.02     28.82 o 
  -2   9   3        0.35       10.36     12.81 o 
  -1   9   3       11.68       12.46     10.13 o 
   0   9   3        0.03       22.12     16.94 o 
   1   9   3        1.15       12.43     13.72 o 
   2   9   3      114.39      105.52     14.48 o 
   3   9   3       82.33       87.65      9.30 o 
   4   9   3       11.58       16.88     11.29 o 
   5   9   3        6.33       20.04     14.38 o 
  -4  10   3        0.01        0.33     16.14 o 
  -3  10   3        4.37        0.11     22.61 o 
  -2  10   3        5.06       52.05     20.09 o 
  -1  10   3        1.89       10.14     12.20 o 
   0  10   3        0.05        2.71      5.68 o 
   1  10   3       33.50       25.06      9.59 o 
   2  10   3        1.01        6.71      7.11 o 
   3  10   3        1.44       44.57     14.07 o 
   4  10   3       14.20        7.60     10.65 o 
  -2  11   3        0.50        2.84     10.30 o 
  -1  11   3       17.53       29.05     16.11 o 
   0  11   3       22.74       32.89     30.07 o 
   1  11   3       24.11       33.84     33.40 o 
   0 -11   4      143.42      147.99     22.39 o 
  -3 -10   4      122.91      157.22     53.12 o 
  -2 -10   4      124.62      159.19     50.30 o 
  -1 -10   4      304.79      303.40     26.94 o 
   0 -10   4       93.90      104.93     22.22 o 
   1 -10   4       80.18       82.78     20.47 o 
   2 -10   4       90.03       83.87     20.98 o 
   3 -10   4      204.97      209.30     29.05 o 
  -5  -9   4       34.82       40.79     15.53 o 
  -4  -9   4      140.83      125.55     16.33 o 
  -3  -9   4       58.08       49.21     17.11 o 
  -2  -9   4      217.75      232.67     20.46 o 
  -1  -9   4      378.40      355.35     24.86 o 
   0  -9   4       52.48       86.34     25.55 o 
   1  -9   4      110.08      115.47     20.06 o 
   2  -9   4       43.72       58.41     17.02 o 
   3  -9   4      171.78      242.50     27.01 o 
   4  -9   4        3.46       54.14     29.84 o 
   5  -9   4      228.57      246.78     30.49 o 
  -6  -8   4      137.31      112.80     15.39 o 
  -5  -8   4       31.68       42.78     10.00 o 
  -4  -8   4      311.73      284.26     25.60 o 
  -3  -8   4        7.10        3.95      5.87 o 
  -2  -8   4      177.17      175.46     19.64 o 
  -1  -8   4      331.80      344.48     25.66 o 
   0  -8   4      307.29      322.26     21.33 o 
   1  -8   4      543.24      540.05     47.13 o 
   2  -8   4      222.10      219.83     18.46 o 
   3  -8   4      264.30      240.21     22.19 o 
   4  -8   4       22.61       22.90     10.93 o 
   5  -8   4      152.86      151.55     20.21 o 
   6  -8   4      107.11      103.57     18.54 o 
  -7  -7   4       31.81       51.60     21.76 o 
  -6  -7   4      184.21      184.05     25.28 o 
  -5  -7   4       66.88       63.24     10.12 o 
  -4  -7   4      830.64      853.78     28.73 o 
  -3  -7   4       80.86       80.28      9.72 o 
  -2  -7   4      202.03      210.69     11.84 o 
  -1  -7   4      276.82      325.61     48.77 o 
   0  -7   4      809.66      852.55     41.31 o 
   1  -7   4      987.23      995.88     40.20 o 
   2  -7   4      783.65      831.17     35.21 o 
   3  -7   4      728.77      935.13    207.07 o 
   4  -7   4       20.49       68.73     16.28 o 
   5  -7   4      245.88      272.18     33.23 o 
   6  -7   4      271.50      285.68     28.48 o 
   7  -7   4      214.28      229.29     30.52 o 
  -7  -6   4      114.41      120.68     20.07 o 
  -6  -6   4      122.56      129.12     12.04 o 
  -5  -6   4      141.60      142.68     15.13 o 
  -4  -6   4     1574.15     1522.99     40.10 o 
  -3  -6   4      778.58      786.99     35.04 o 
  -2  -6   4      332.76      300.61     14.69 o 
  -1  -6   4      273.20      215.87     16.57 o 
   0  -6   4      790.01      803.46     46.29 o 
   1  -6   4      960.46      881.99     32.84 o 
   2  -6   4     1618.70     1590.37     51.90 o 
   3  -6   4     1346.57     1398.37     47.93 o 
   4  -6   4      332.31      327.39     26.84 o 
   5  -6   4      434.87      440.98     33.57 o 
   6  -6   4      616.81      583.73     34.44 o 
   7  -6   4      220.96      200.94     20.09 o 
  -8  -5   4      248.45      266.70     28.01 o 
  -7  -5   4      401.27      419.31     27.58 o 
  -6  -5   4      253.22      254.66     14.58 o 
  -5  -5   4      412.15      413.80     17.25 o 
  -4  -5   4     1377.10     1317.84     54.00 o 
  -3  -5   4      994.52      881.61     55.06 o 
  -2  -5   4      210.25      175.06      8.73 o 
  -1  -5   4      723.42      628.17     17.39 o 
   0  -5   4      891.50      774.15     22.11 o 
   1  -5   4     1406.51     1364.21     80.93 o 
   2  -5   4     1884.21     1923.48     50.54 o 
   3  -5   4      801.88      683.62     51.49 o 
   4  -5   4      372.77      370.75     12.24 o 
   5  -5   4      688.11      652.51     21.54 o 
   6  -5   4     1025.95     1029.71     33.86 o 
   7  -5   4      232.36      242.91     20.54 o 
   8  -5   4      264.65      253.43     22.90 o 
  -8  -4   4      172.66      155.85     20.46 o 
  -7  -4   4       93.19      126.48     25.88 o 
  -6  -4   4       65.89       62.80     15.60 o 
  -5  -4   4      626.14      604.30     19.81 o 
  -4  -4   4     1790.66     1817.80    137.21 o 
  -3  -4   4     2362.14     2258.70     41.21 o 
  -2  -4   4     1160.67     1084.13     28.73 o 
  -1  -4   4     2111.36     2132.67     34.26 o 
   0  -4   4      159.40      106.77      4.54 o 
   1  -4   4      968.72      867.66     30.31 o 
   2  -4   4     1196.81     1105.75     16.86 o 
   3  -4   4      309.61      276.85     29.55 o 
   4  -4   4      320.27      338.68     15.04 o 
   5  -4   4     1123.47     1150.97     34.19 o 
   6  -4   4      973.62      961.27     29.92 o 
   7  -4   4      238.58      223.66     21.49 o 
   8  -4   4      582.14      547.96     27.49 o 
  -8  -3   4      389.16      389.02     28.19 o 
  -7  -3   4       74.41       76.60     12.87 o 
  -6  -3   4      110.59       93.84     12.27 o 
  -5  -3   4      641.84      597.41     16.01 o 
  -4  -3   4      728.47      766.39     20.00 o 
  -3  -3   4      594.57      582.49     15.15 o 
  -2  -3   4      835.50      719.16     17.74 o 
  -1  -3   4     3693.08     3628.69     43.62 o 
   0  -3   4     1133.94     1063.66     24.57 o 
   1  -3   4     6248.52     6695.46    135.70 o 
   2  -3   4     5072.48     5044.63     64.11 o 
   3  -3   4      746.12      721.20     15.73 o 
   4  -3   4      134.70      110.81      7.71 o 
   5  -3   4      558.78      563.49     19.28 o 
   6  -3   4      196.83      186.97     12.66 o 
   7  -3   4      143.90      160.48     12.20 o 
   8  -3   4      771.81      782.81     32.22 o 
  -9  -2   4      118.41      137.73     21.05 o 
  -8  -2   4      426.96      415.90     27.72 o 
  -7  -2   4       38.03       61.13     13.74 o 
  -6  -2   4      145.38      140.93     24.58 o 
  -5  -2   4     1024.74      986.22     34.20 o 
  -4  -2   4     1367.90     1225.09     67.02 o 
  -3  -2   4     1344.01     1318.23     31.58 o 
  -2  -2   4     2470.61     2507.88     56.52 o 
  -1  -2   4     2631.32     2621.32     34.47 o 
   0  -2   4       51.61       42.08      2.07 o 
   1  -2   4     2235.71     2404.58     37.88 o 
   2  -2   4     5536.39     5742.82     61.97 o 
   3  -2   4     3236.55     3282.76     50.05 o 
   4  -2   4     2822.24     2975.44     50.38 o 
   5  -2   4     2271.15     2370.73     52.81 o 
   6  -2   4      339.69      337.48     16.04 o 
   7  -2   4      115.65      118.46     16.92 o 
   8  -2   4      312.89      343.48     31.35 o 
   9  -2   4      259.89      283.26     22.40 o 
  -9  -1   4      211.88      229.69     23.95 o 
  -8  -1   4      592.12      605.81     38.07 o 
  -7  -1   4      361.94      349.43     20.84 o 
  -6  -1   4      379.34      435.40     24.10 o 
  -5  -1   4      706.98      717.69     30.44 o 
  -4  -1   4      474.77      454.70     14.97 o 
  -3  -1   4      716.71      658.66     32.43 o 
  -2  -1   4     3239.30     3191.80     30.50 o 
  -1  -1   4     3996.78     4135.21     93.28 o 
   0  -1   4     1354.90     1325.64     40.17 o 
   1  -1   4     1212.90     1261.03     25.08 o 
   2  -1   4     3187.06     3101.58     39.50 o 
   3  -1   4     2037.30     2069.74     37.98 o 
   4  -1   4     2310.08     2386.44     37.01 o 
   5  -1   4     1588.92     1583.21     39.95 o 
   6  -1   4      541.97      586.07     19.25 o 
   7  -1   4      569.19      552.41     23.79 o 
   8  -1   4      583.61      558.89     24.33 o 
   9  -1   4      279.64      269.12     21.80 o 
  -9   0   4       67.44       63.00     19.10 o 
  -8   0   4      155.46      261.55     47.25 o 
  -7   0   4      384.46      414.88     45.83 o 
  -6   0   4      577.86      589.99     28.03 o 
  -5   0   4      931.39      993.86     40.69 o 
  -4   0   4      878.04      873.48     50.58 o 
  -3   0   4     1184.73     1163.91     41.03 o 
  -2   0   4     1943.59     1957.72     31.83 o 
  -1   0   4     1352.33     1249.37     14.52 o 
   0   0   4      277.28      276.79      9.18 o 
   1   0   4       21.66       27.25      3.43 o 
   2   0   4      787.67      798.82     18.79 o 
   3   0   4     2063.96     2026.47     51.33 o 
   4   0   4     1804.84     1760.89     45.47 o 
   5   0   4      929.55     1013.41     20.18 o 
   6   0   4      199.07      192.69     14.67 o 
   7   0   4      479.62      480.96     18.12 o 
   8   0   4      560.82      606.68     28.02 o 
   9   0   4      231.19      247.87     36.68 o 
  -9   1   4       41.38       16.74     14.41 o 
  -8   1   4       70.81       61.05     17.00 o 
  -7   1   4      276.09      269.38     22.42 o 
  -6   1   4      332.87      304.93     19.23 o 
  -5   1   4      157.25      128.13     13.42 o 
  -4   1   4      215.53      218.93     11.16 o 
  -3   1   4      609.65      619.54     23.19 o 
  -2   1   4     2310.87     2383.63     28.27 o 
  -1   1   4     2865.69     2725.01     34.06 o 
   0   1   4      997.55      982.21     16.03 o 
   1   1   4      387.01      375.33      7.92 o 
   2   1   4       89.68       56.98      3.70 o 
   3   1   4     1062.91     1088.22     25.56 o 
   4   1   4      300.88      265.50      9.78 o 
   5   1   4      408.97      391.32     18.15 o 
   6   1   4        7.79        7.79      6.75 o 
   7   1   4      375.41      393.36     20.25 o 
   8   1   4      670.91      642.84     31.02 o 
   9   1   4      288.23      318.62     25.45 o 
  -9   2   4       32.06       53.12     19.61 o 
  -8   2   4       57.40       79.86     30.07 o 
  -7   2   4      164.99      176.16     22.32 o 
  -6   2   4      406.76      426.33     26.48 o 
  -5   2   4      159.73      148.79     12.12 o 
  -4   2   4      455.77      440.10     15.70 o 
  -3   2   4      509.22      466.49     20.70 o 
  -2   2   4     3294.85     3561.67     42.91 o 
  -1   2   4     1286.75     1261.84     24.45 o 
   0   2   4       66.53       59.29      6.25 o 
   1   2   4      781.78      731.30     14.52 o 
   2   2   4      943.36      799.08     30.35 o 
   3   2   4     3302.73     3281.81     65.12 o 
   4   2   4     1327.56     1274.52     24.17 o 
   5   2   4     1714.76     1708.86     80.13 o 
   6   2   4       72.52       75.61      8.42 o 
   7   2   4      140.53      146.51     31.31 o 
   8   2   4      283.08      268.06     21.77 o 
   9   2   4      205.20      219.30     21.86 o 
  -8   3   4      251.09      248.54     24.25 o 
  -7   3   4      300.33      314.23     23.88 o 
  -6   3   4      573.50      580.04     27.84 o 
  -5   3   4      114.46       88.60      8.59 o 
  -4   3   4      267.54      263.71     13.00 o 
  -3   3   4      224.55      199.94      8.31 o 
  -2   3   4     7115.12     7536.82     89.47 o 
  -1   3   4     3430.78     3401.09     61.87 o 
   0   3   4     1648.07     1690.18     30.81 o 
   1   3   4     1923.49     1847.46     31.18 o 
   2   3   4     1213.96     1141.74     34.68 o 
   3   3   4     1535.44     1543.71     40.20 o 
   4   3   4     1485.20     1418.63     41.36 o 
   5   3   4     3526.19     3681.11     89.30 o 
   6   3   4      143.97      142.13     14.47 o 
   7   3   4      664.52      581.66     31.00 o 
   8   3   4      317.53      314.32     26.06 o 
  -8   4   4      249.10      277.80     28.43 o 
  -7   4   4      544.62      594.98     34.37 o 
  -6   4   4     1252.61     1262.21     72.68 o 
  -5   4   4      789.21      740.28     21.08 o 
  -4   4   4      644.51      662.87     26.84 o 
  -3   4   4      165.37      175.07     13.00 o 
  -2   4   4     4155.99     4393.09     68.57 o 
  -1   4   4     1382.96     1289.67     25.95 o 
   0   4   4     2368.96     2501.89     61.90 o 
   1   4   4     3088.42     3026.91     80.00 o 
   2   4   4     2663.87     2858.89     65.06 o 
   3   4   4     1446.88     2178.23    126.71 o 
   4   4   4     1724.99     1829.82     53.97 o 
   5   4   4     2482.18     2599.74     70.88 o 
   6   4   4      421.75      488.14     27.37 o 
   7   4   4      796.46      727.01     36.15 o 
   8   4   4      275.80      268.92     22.27 o 
  -8   5   4       81.78       78.19     20.71 o 
  -7   5   4      288.77      271.48     24.66 o 
  -6   5   4      666.91      704.06     41.65 o 
  -5   5   4      698.09      653.40     27.13 o 
  -4   5   4      702.17      688.61     21.89 o 
  -3   5   4      730.23      831.32     26.83 o 
  -2   5   4     2162.15     2146.94     73.21 o 
  -1   5   4      868.17      896.87     34.65 o 
   0   5   4     1909.61     2027.49     36.32 o 
   1   5   4     1862.90     1821.30     55.34 o 
   2   5   4      990.71      961.49     30.49 o 
   3   5   4      432.63      435.82     25.47 o 
   4   5   4      926.43      912.44     35.58 o 
   5   5   4      842.03      942.62     40.88 o 
   6   5   4      739.15      762.14     37.25 o 
   7   5   4      757.30      782.54     74.54 o 
   8   5   4      237.24      291.52     25.94 o 
  -7   6   4      110.02       87.43     25.83 o 
  -6   6   4      242.54      208.62     24.16 o 
  -5   6   4      327.43      333.28     19.84 o 
  -4   6   4      358.99      364.33     30.94 o 
  -3   6   4      783.89      846.01     28.30 o 
  -2   6   4      276.28      253.73     17.02 o 
  -1   6   4      227.52      257.00     17.23 o 
   0   6   4      726.34      680.11     24.83 o 
   1   6   4     1241.78     1212.69     86.72 o 
   2   6   4      490.93      490.66     17.47 o 
   3   6   4      408.49      309.88     23.59 o 
   4   6   4      470.51      446.51     28.64 o 
   5   6   4       79.43       87.79     20.74 o 
   6   6   4      343.06      356.78     25.43 o 
   7   6   4      259.31      290.82     31.87 o 
  -7   7   4       15.43        1.54     10.21 o 
  -6   7   4       15.56       32.88     11.93 o 
  -5   7   4       18.65       26.99      9.29 o 
  -4   7   4      109.16       99.69     13.29 o 
  -3   7   4      706.93      677.39     24.47 o 
  -2   7   4      123.43      140.43     17.65 o 
  -1   7   4      355.53      362.85     17.34 o 
   0   7   4      333.39      348.23     21.10 o 
   1   7   4      589.63      617.97     19.96 o 
   2   7   4       60.59       61.64      7.41 o 
   3   7   4      184.16      182.36     26.30 o 
   4   7   4      230.79      239.28     19.63 o 
   5   7   4       79.15       77.20     16.80 o 
   6   7   4      296.75      337.27     29.20 o 
   7   7   4      173.50      199.75     23.80 o 
  -6   8   4      126.31      125.37     18.74 o 
  -5   8   4       48.71       56.01     14.16 o 
  -4   8   4       47.36       79.66     15.42 o 
  -3   8   4      123.00      149.68     20.29 o 
  -2   8   4        1.99        2.15      6.30 o 
  -1   8   4      186.30      185.34     21.00 o 
   0   8   4      317.28      284.10     18.81 o 
   1   8   4      883.73      861.68     28.22 o 
   2   8   4      294.74      269.86     18.16 o 
   3   8   4      317.82      289.13     25.12 o 
   4   8   4      169.38      187.48     19.01 o 
   5   8   4       79.90       85.58     16.27 o 
   6   8   4       88.14       61.72     15.26 o 
  -5   9   4      114.13      109.40     38.43 o 
  -4   9   4      252.29      241.77     19.06 o 
  -3   9   4      337.42      355.62     29.59 o 
  -2   9   4      149.65      172.59     19.87 o 
  -1   9   4      163.84      191.14     15.81 o 
   0   9   4       86.97      125.72     12.98 o 
   1   9   4      212.99      221.48     18.58 o 
   2   9   4      131.22      139.59     13.77 o 
   3   9   4      251.21      257.06     25.13 o 
   4   9   4      340.59      341.84     30.59 o 
   5   9   4      288.54      285.13     27.69 o 
  -3  10   4      125.84      119.62     23.29 o 
  -2  10   4      133.56      167.53     22.08 o 
  -1  10   4      189.25      169.76     15.77 o 
   0  10   4      263.54      251.45     18.97 o 
   1  10   4      245.27      215.74     17.52 o 
   2  10   4      154.77      141.92     19.00 o 
   3  10   4      125.70       89.04     23.96 o 
   4  10   4      176.30      182.04     26.34 o 
  -1  11   4      136.69      108.77     21.33 o 
   0  11   4      180.48      167.35     21.45 o 
   1  11   4       45.69       27.01     27.13 o 
  -3 -10   5       15.94        6.04     10.13 o 
  -2 -10   5       11.12       17.29     19.55 o 
  -1 -10   5       13.27       31.89     14.17 o 
   0 -10   5       71.81       79.81     17.26 o 
   1 -10   5        7.33        4.52     10.18 o 
   2 -10   5       87.37       74.14     17.59 o 
   3 -10   5      179.37      188.05     25.19 o 
  -4  -9   5       11.89        1.72     12.02 o 
  -3  -9   5        5.69        0.00     10.35 o 
  -2  -9   5       32.99       16.16     15.15 o 
  -1  -9   5       18.78       32.83     27.52 o 
   0  -9   5       80.59       87.72     15.04 o 
   1  -9   5       13.93       49.27     17.14 o 
   2  -9   5       55.13       50.96     14.18 o 
   3  -9   5      106.14      111.73     32.72 o 
   4  -9   5        0.28        1.16      9.09 o 
  -5  -8   5        4.35       16.47     10.78 o 
  -4  -8   5       15.21       21.83      9.97 o 
  -3  -8   5       41.27       29.15      9.01 o 
  -2  -8   5       83.67       81.36     15.99 o 
  -1  -8   5        4.73        2.15     12.77 o 
   0  -8   5      154.47      134.19     15.27 o 
   1  -8   5       35.62       19.68     11.92 o 
   2  -8   5        6.69        0.34     10.98 o 
   3  -8   5        6.17       13.25      9.78 o 
   4  -8   5        0.21        1.86      7.69 o 
   5  -8   5        0.38        8.90     14.32 o 
   6  -8   5        0.33       28.90     23.57 o 
  -6  -7   5       22.79       32.21     13.58 o 
  -5  -7   5      107.75      115.39     13.11 o 
  -4  -7   5       99.88       66.36      9.86 o 
  -3  -7   5       10.12       15.49      7.14 o 
  -2  -7   5       38.33       37.77      8.07 o 
  -1  -7   5       18.17       24.13      9.94 o 
   0  -7   5       13.61       23.36     12.32 o 
   1  -7   5       48.41       42.77     11.94 o 
   2  -7   5       38.31       40.38     11.16 o 
   3  -7   5       77.29       71.24     12.75 o 
   4  -7   5        3.03        1.96      8.45 o 
   5  -7   5      152.68      143.55     23.17 o 
   6  -7   5       41.31       64.68     15.55 o 
  -7  -6   5        0.01        4.90     10.45 o 
  -6  -6   5       31.06       24.77     11.92 o 
  -5  -6   5       38.30       27.89      7.59 o 
  -4  -6   5      306.04      267.66     16.02 o 
  -3  -6   5       16.95       11.51      6.24 o 
  -2  -6   5        6.88       12.59      5.10 o 
  -1  -6   5       69.01       50.03      5.42 o 
   0  -6   5       43.48       39.55     10.41 o 
   1  -6   5      136.21      180.12     15.58 o 
   2  -6   5        7.20        8.31      7.00 o 
   3  -6   5       45.11       51.63     10.41 o 
   4  -6   5      165.90      145.51     15.28 o 
   5  -6   5       40.14       54.63     14.09 o 
   6  -6   5        7.11       11.56     13.56 o 
   7  -6   5      201.56      162.42     20.80 o 
  -7  -5   5       32.71       26.56     20.80 o 
  -6  -5   5        7.04       36.33     17.86 o 
  -5  -5   5        0.16        3.05      5.08 o 
  -4  -5   5      638.45      608.38     22.17 o 
  -3  -5   5        3.37        8.67      5.69 o 
  -2  -5   5        0.05        1.39      3.87 o 
  -1  -5   5      340.77      366.50     11.97 o 
   0  -5   5       83.88       77.91      9.77 o 
   1  -5   5       16.97       28.26      7.68 o 
   2  -5   5       45.65       53.33      9.75 o 
   3  -5   5      290.01      280.73     18.01 o 
   4  -5   5      198.81      216.36     16.06 o 
   5  -5   5       70.22       64.84     11.87 o 
   6  -5   5      165.61      184.88     20.03 o 
   7  -5   5       96.65       85.60     14.54 o 
  -8  -4   5        8.99        4.43      9.72 o 
  -7  -4   5       62.95       50.47     15.58 o 
  -6  -4   5      125.73      139.34     25.66 o 
  -5  -4   5      596.16      549.73     31.96 o 
  -4  -4   5       65.16       68.24     15.88 o 
  -3  -4   5        2.01        6.24      5.20 o 
  -2  -4   5      123.43      136.81      8.18 o 
  -1  -4   5      453.44      512.26     17.77 o 
   0  -4   5      121.90      107.87      7.32 o 
   1  -4   5      238.71      198.16      7.75 o 
   2  -4   5       41.36       41.80      4.69 o 
   3  -4   5       65.03       73.34      6.51 o 
   4  -4   5      176.86      169.31     10.73 o 
   5  -4   5      292.64      288.35     14.25 o 
   6  -4   5      210.29      204.30     12.92 o 
   7  -4   5       42.11       34.88      9.70 o 
   8  -4   5        2.55        2.13      9.60 o 
  -8  -3   5        0.67        0.00     15.71 o 
  -7  -3   5        5.89       15.15     12.32 o 
  -6  -3   5       67.58       61.60     13.11 o 
  -5  -3   5      671.28      632.31     87.77 o 
  -4  -3   5       26.41       35.26      4.53 o 
  -3  -3   5        0.87        1.54      4.17 o 
  -2  -3   5        2.56        8.29      3.25 o 
  -1  -3   5      803.57      883.70     28.00 o 
   0  -3   5      385.19      452.55     12.37 o 
   1  -3   5      513.62      588.75     16.20 o 
   2  -3   5       14.22       11.48      4.39 o 
   3  -3   5      259.53      311.16      9.80 o 
   4  -3   5        0.00        1.00      3.40 o 
   5  -3   5      205.51      219.96     22.22 o 
   6  -3   5      122.27       90.44      9.52 o 
   7  -3   5        7.29        7.80      7.49 o 
   8  -3   5       29.96       40.90     11.73 o 
  -8  -2   5       27.91       16.81     20.35 o 
  -7  -2   5      104.09      124.39     18.25 o 
  -6  -2   5       16.90       31.71     28.82 o 
  -5  -2   5      283.88      322.11     32.72 o 
  -4  -2   5       29.43       24.78      5.16 o 
  -3  -2   5       29.92       37.95      4.43 o 
  -2  -2   5       70.11       78.82      5.32 o 
  -1  -2   5        6.05        4.44      1.88 o 
   0  -2   5      133.55      143.97      6.53 o 
   1  -2   5      334.64      343.06     14.94 o 
   2  -2   5        3.49        4.42      2.81 o 
   3  -2   5        2.42        1.66      3.41 o 
   4  -2   5       17.72       32.51     12.03 o 
   5  -2   5        0.09        6.37      5.36 o 
   6  -2   5       52.65       54.18      7.06 o 
   7  -2   5        3.77        4.22      5.00 o 
   8  -2   5        0.98       10.22     10.48 o 
  -8  -1   5       44.50       45.91     20.80 o 
  -7  -1   5      164.13      127.88     14.62 o 
  -6  -1   5       49.76       43.88     17.41 o 
  -5  -1   5       67.07       81.57      9.62 o 
  -4  -1   5      104.46      134.31     18.48 o 
  -3  -1   5        1.88        2.11      2.34 o 
  -2  -1   5       22.14       28.72      4.72 o 
  -1  -1   5       91.86       95.28      7.29 o 
   0  -1   5      167.66      192.88      8.76 o 
   1  -1   5        6.88        9.19      3.24 o 
   2  -1   5      812.45      867.01     17.79 o 
   3  -1   5       40.40       32.76      4.96 o 
   4  -1   5       60.54       79.33      7.72 o 
   5  -1   5        8.45        8.61      5.36 o 
   6  -1   5       17.54       19.15      6.39 o 
   7  -1   5        7.50        9.03      8.25 o 
   8  -1   5        0.25        8.48      8.13 o 
  -8   0   5       28.93       55.83     15.77 o 
  -7   0   5        2.00        0.45      9.91 o 
  -6   0   5      114.18      117.16     13.69 o 
  -5   0   5       14.55       32.89     13.06 o 
  -4   0   5      306.84      367.12     26.79 o 
  -3   0   5      270.32      306.24     30.18 o 
  -2   0   5      586.03      656.87     23.35 o 
  -1   0   5      894.85      958.82     13.06 o 
   0   0   5      245.55      292.44     21.16 o 
   1   0   5      470.36      510.89     39.17 o 
   2   0   5      119.21      147.63      7.50 o 
   3   0   5      155.58      180.48      9.15 o 
   4   0   5       24.85       35.90     10.64 o 
   5   0   5      128.02      250.90     12.49 o 
   6   0   5       90.29       90.78     10.00 o 
   7   0   5        0.01        2.22      6.58 o 
   8   0   5       21.43       43.43     13.42 o 
   9   0   5        9.25        4.37     10.87 o 
  -8   1   5       65.41       58.92     17.77 o 
  -7   1   5        6.75        0.57      8.87 o 
  -6   1   5       74.78       75.45     13.45 o 
  -5   1   5        6.40        9.20      9.33 o 
  -4   1   5        2.49       13.56      7.12 o 
  -3   1   5      240.77      262.19     11.75 o 
  -2   1   5       32.29       35.21      4.20 o 
  -1   1   5      136.25      167.12      7.91 o 
   0   1   5      258.93      260.63     12.93 o 
   1   1   5       58.02       57.49      7.66 o 
   2   1   5      842.89      951.22     19.94 o 
   3   1   5      243.47      233.11     22.26 o 
   4   1   5       32.94       30.92      5.20 o 
   5   1   5       19.51       32.37      3.83 o 
   6   1   5        0.09        0.34      5.41 o 
   7   1   5        0.00        0.99      5.70 o 
   8   1   5       20.10       24.47     10.21 o 
   9   1   5       17.05       35.86     28.26 o 
  -8   2   5       12.78        9.91     10.34 o 
  -7   2   5        6.57       17.28     16.73 o 
  -6   2   5       37.88       46.85     12.47 o 
  -5   2   5       38.00       42.95     11.42 o 
  -4   2   5        0.39        3.01      4.58 o 
  -3   2   5       25.49       15.23      2.95 o 
  -2   2   5       25.14       18.27      2.87 o 
  -1   2   5        0.01        3.11      3.39 o 
   0   2   5      168.83      171.82      5.22 o 
   1   2   5       20.07       32.69      6.99 o 
   2   2   5       44.28       78.15     16.39 o 
   3   2   5      200.30      185.23     11.79 o 
   4   2   5      117.21      130.83     12.14 o 
   5   2   5       22.76       46.53      9.64 o 
   6   2   5       58.73       58.63     12.69 o 
   7   2   5       29.82       40.26     18.59 o 
   8   2   5        6.36       14.71     11.69 o 
  -8   3   5        0.50       17.60     17.01 o 
  -7   3   5        3.10       23.31     10.29 o 
  -6   3   5        2.10       18.09     11.47 o 
  -5   3   5      112.56       97.04     15.88 o 
  -4   3   5       30.05       29.72      7.03 o 
  -3   3   5       13.61       17.56      4.61 o 
  -2   3   5       83.70       95.46      6.92 o 
  -1   3   5       50.18       38.95      5.23 o 
   0   3   5      124.94      118.58      7.21 o 
   1   3   5      229.00      221.46     12.61 o 
   2   3   5      176.52      193.49     30.12 o 
   3   3   5        1.79        4.71      5.27 o 
   4   3   5       26.60       24.36      7.15 o 
   5   3   5        4.79        7.38      8.09 o 
   6   3   5       10.07        9.05      9.75 o 
   7   3   5       20.31       23.62      8.41 o 
   8   3   5       32.11       31.97     21.25 o 
  -8   4   5        2.96        8.48      8.99 o 
  -7   4   5        0.64       16.14     10.65 o 
  -6   4   5        0.00        7.18      9.31 o 
  -5   4   5       33.26       25.80     15.20 o 
  -4   4   5       39.64       30.16      6.67 o 
  -3   4   5       12.79       15.16      5.68 o 
  -2   4   5        9.63        9.88      5.57 o 
  -1   4   5        0.00        1.83      2.76 o 
   0   4   5        7.73       20.01      5.04 o 
   1   4   5        8.42        8.70      5.57 o 
   2   4   5        7.31       12.08      5.99 o 
   3   4   5       81.73       81.92      8.80 o 
   4   4   5       15.52       24.19      7.20 o 
   5   4   5       94.14       68.16     18.82 o 
   6   4   5       79.82       78.11     13.68 o 
   7   4   5        7.43        9.12      9.35 o 
   8   4   5        0.41       24.54     13.93 o 
  -7   5   5        7.61       13.60     12.94 o 
  -6   5   5        3.49        0.11      6.19 o 
  -5   5   5        0.65        4.41      5.63 o 
  -4   5   5       20.87       10.15      5.26 o 
  -3   5   5       51.35       59.87      7.02 o 
  -2   5   5      139.81      129.45      9.57 o 
  -1   5   5        0.02        2.41      4.27 o 
   0   5   5      171.36      157.52     10.75 o 
   1   5   5      201.68      218.75     10.28 o 
   2   5   5       39.41       24.36      7.18 o 
   3   5   5        4.05       16.05     12.43 o 
   4   5   5       38.83       38.08     10.88 o 
   5   5   5      156.97      166.67     31.99 o 
   6   5   5      145.20      165.99     20.52 o 
   7   5   5        5.37        1.06      7.30 o 
   8   5   5        8.40        7.93     11.29 o 
  -7   6   5       11.97        9.18     11.97 o 
  -6   6   5        3.10        0.00      9.73 o 
  -5   6   5       15.27       12.57      7.50 o 
  -4   6   5        2.76       13.08      7.36 o 
  -3   6   5      379.48      353.97     18.21 o 
  -2   6   5      135.05      121.89     10.57 o 
  -1   6   5        0.78        2.64      4.93 o 
   0   6   5       43.68       47.23      6.95 o 
   1   6   5      203.99      217.78     11.78 o 
   2   6   5       34.34       29.40      8.37 o 
   3   6   5       53.69       39.84     12.57 o 
   4   6   5      161.36      149.37     14.97 o 
   5   6   5       23.85       40.51     31.20 o 
   6   6   5      181.23      175.57     21.59 o 
   7   6   5        0.09        0.00     19.67 o 
  -6   7   5        0.01       10.46     13.28 o 
  -5   7   5       10.31       13.32      8.76 o 
  -4   7   5       25.64       25.67     15.75 o 
  -3   7   5      238.58      196.35     16.53 o 
  -2   7   5      114.66      124.92     14.81 o 
  -1   7   5        4.16        6.96      5.74 o 
   0   7   5        1.88        6.29      7.00 o 
   1   7   5       43.19       53.98      7.76 o 
   2   7   5        5.41       15.58      7.72 o 
   3   7   5        3.87       11.88     12.43 o 
   4   7   5        7.15       18.89     19.84 o 
   5   7   5        2.11        0.00     14.13 o 
   6   7   5      137.40      116.27     20.95 o 
  -5   8   5       32.52       24.60     12.94 o 
  -4   8   5        2.95        3.85      7.83 o 
  -3   8   5        0.00        0.42     10.64 o 
  -2   8   5       66.28       46.73      8.99 o 
  -1   8   5       14.73       33.13     13.82 o 
   0   8   5       11.63       66.68     23.31 o 
   1   8   5        2.96        7.97      9.88 o 
   2   8   5       35.68       40.19      9.50 o 
   3   8   5       55.45       56.04     13.82 o 
   4   8   5      148.12      132.24     31.54 o 
   5   8   5        1.61       30.42     31.87 o 
   6   8   5       12.05        0.99     11.06 o 
  -4   9   5       20.60       28.40     20.34 o 
  -3   9   5       32.81       39.24     12.68 o 
  -2   9   5      136.56      120.26     25.87 o 
  -1   9   5      114.24       87.41     10.45 o 
   0   9   5       28.30       25.83     18.21 o 
   1   9   5        8.61        9.93      6.98 o 
   2   9   5        2.69        4.37      8.90 o 
   3   9   5        1.58       10.14     12.02 o 
   4   9   5       85.71       66.23     16.79 o 
   5   9   5        4.42        2.00     14.47 o 
  -3  10   5       11.41       30.32     17.64 o 
  -2  10   5        0.71        9.03     11.75 o 
  -1  10   5        6.98        5.76      9.00 o 
   0  10   5        2.34       25.05     27.13 o 
   1  10   5       13.80        6.94      9.26 o 
   2  10   5        0.91       24.40     25.60 o 
   3  10   5       13.01       22.82     15.06 o 
  -2 -10   6       85.50       68.85     20.23 o 
  -1 -10   6      258.74      226.28     28.42 o 
   0 -10   6       95.36      101.65     19.15 o 
   1 -10   6      146.76      187.14     26.62 o 
   2 -10   6      316.51      361.86     35.75 o 
  -4  -9   6       99.30      131.66     35.10 o 
  -3  -9   6       56.74       53.04     13.82 o 
  -2  -9   6      270.86      243.80     73.30 o 
  -1  -9   6      362.16      360.67     28.05 o 
   0  -9   6      220.51      239.71     24.85 o 
   1  -9   6      213.29      231.80     23.61 o 
   2  -9   6      289.57      323.57     59.74 o 
   3  -9   6       63.71      120.85     36.00 o 
   4  -9   6      109.48       99.89     19.95 o 
  -5  -8   6      214.11      217.74     19.92 o 
  -4  -8   6      146.53      131.81     14.34 o 
  -3  -8   6       37.51       52.86     25.77 o 
  -2  -8   6      152.22      164.93     20.91 o 
  -1  -8   6       50.15       42.87     16.73 o 
   0  -8   6      400.60      416.21     26.96 o 
   1  -8   6      678.33      701.95     36.50 o 
   2  -8   6      881.04      910.78     45.01 o 
   3  -8   6       93.32      102.23     14.14 o 
   4  -8   6      294.35      265.20     22.58 o 
   5  -8   6      330.21      362.59     31.48 o 
  -6  -7   6       93.49       77.93     22.83 o 
  -5  -7   6      432.32      480.23     26.49 o 
  -4  -7   6      313.68      294.93     19.33 o 
  -3  -7   6      430.79      432.76     20.02 o 
  -2  -7   6      583.96      551.76     55.80 o 
  -1  -7   6       67.41       77.62     10.90 o 
   0  -7   6      497.86      493.73     30.29 o 
   1  -7   6      480.64      488.12     28.65 o 
   2  -7   6      722.66      763.99     37.13 o 
   3  -7   6        4.67       12.65     12.26 o 
   4  -7   6      463.68      436.77     67.03 o 
   5  -7   6      452.60      437.06     31.64 o 
   6  -7   6      369.68      323.28     31.28 o 
  -7  -6   6       69.99       60.45     14.62 o 
  -6  -6   6       27.02       43.19     30.52 o 
  -5  -6   6      543.46      581.26     29.53 o 
  -4  -6   6      235.59      270.03     17.32 o 
  -3  -6   6      475.31      448.93     18.83 o 
  -2  -6   6      379.73      372.12     21.90 o 
  -1  -6   6       92.42       83.35     18.77 o 
   0  -6   6      621.89      617.00     28.84 o 
   1  -6   6      776.51      728.36     30.54 o 
   2  -6   6     1372.99     1355.78     49.91 o 
   3  -6   6       21.53       25.80     11.35 o 
   4  -6   6      323.81      336.18     23.50 o 
   5  -6   6      158.16      154.21     20.26 o 
   6  -6   6      202.55      238.71     24.04 o 
   7  -6   6      123.46      111.29     22.72 o 
  -7  -5   6       57.05       68.79     14.54 o 
  -6  -5   6        1.47        8.19      9.00 o 
  -5  -5   6      429.75      500.37     21.79 o 
  -4  -5   6      219.61      213.15     21.21 o 
  -3  -5   6      446.52      440.75     18.33 o 
  -2  -5   6      334.27      321.98     13.72 o 
  -1  -5   6      323.31      313.71     37.79 o 
   0  -5   6      329.79      317.31     10.97 o 
   1  -5   6      352.35      305.68     19.39 o 
   2  -5   6      769.07      750.05     29.68 o 
   3  -5   6       50.54       68.86     15.32 o 
   4  -5   6      342.46      369.04     24.90 o 
   5  -5   6      441.89      443.69     28.81 o 
   6  -5   6      318.79      300.55     37.19 o 
   7  -5   6       83.32       99.96     21.76 o 
  -7  -4   6       64.50       89.78     17.80 o 
  -6  -4   6        9.13       23.73     14.86 o 
  -5  -4   6      315.31      349.88     23.82 o 
  -4  -4   6      331.72      325.55     15.90 o 
  -3  -4   6      202.82      182.67     10.85 o 
  -2  -4   6      302.00      302.37     20.38 o 
  -1  -4   6      632.55      592.17     33.41 o 
   0  -4   6      589.92      559.36     16.43 o 
   1  -4   6      975.09     1025.17     23.16 o 
   2  -4   6      838.96      821.13     19.86 o 
   3  -4   6      254.68      248.59     11.20 o 
   4  -4   6      208.87      215.61     12.16 o 
   5  -4   6      519.62      513.82     23.71 o 
   6  -4   6      160.09      165.04     15.84 o 
   7  -4   6      227.86      225.30     17.51 o 
   8  -4   6      294.52      267.45     25.77 o 
  -8  -3   6      172.57      166.60     28.09 o 
  -7  -3   6      115.89      111.51     14.56 o 
  -6  -3   6      229.13      246.12     21.94 o 
  -5  -3   6      466.12      482.90     22.34 o 
  -4  -3   6      878.92      871.49     34.95 o 
  -3  -3   6      283.53      261.60     10.83 o 
  -2  -3   6      921.75      887.92     33.77 o 
  -1  -3   6      737.82      709.35     26.29 o 
   0  -3   6     1228.39     1200.21     25.82 o 
   1  -3   6     2170.60     2195.38     36.88 o 
   2  -3   6     1359.30     1319.25     29.25 o 
   3  -3   6     1372.30     1386.48     34.39 o 
   4  -3   6     1128.87     1171.13     31.21 o 
   5  -3   6     1133.55     1130.68     31.74 o 
   6  -3   6       66.99       94.45      9.65 o 
   7  -3   6      407.05      434.36     32.79 o 
   8  -3   6      373.35      353.40     24.79 o 
  -8  -2   6      205.18      239.94     25.83 o 
  -7  -2   6      206.57      199.03     22.11 o 
  -6  -2   6      625.68      610.69     30.25 o 
  -5  -2   6      573.60      571.50     29.56 o 
  -4  -2   6     1341.93     1348.52     42.10 o 
  -3  -2   6     1048.73      963.14     25.44 o 
  -2  -2   6     3518.13     3690.01     52.75 o 
  -1  -2   6     1059.32      970.72     26.32 o 
   0  -2   6     2146.92     2151.61     37.38 o 
   1  -2   6     2282.78     2263.07     38.44 o 
   2  -2   6     1284.16     1196.59     25.15 o 
   3  -2   6     2278.12     2271.81     42.80 o 
   4  -2   6     3508.15     3630.57     61.69 o 
   5  -2   6     2010.02     1950.72     44.41 o 
   6  -2   6      174.32      189.71     17.17 o 
   7  -2   6      764.43      744.09     27.32 o 
   8  -2   6      453.80      475.85     25.70 o 
  -8  -1   6       72.66       70.58     18.50 o 
  -7  -1   6      180.07      194.79     19.01 o 
  -6  -1   6      802.44      844.99     49.17 o 
  -5  -1   6      675.10      679.22     35.32 o 
  -4  -1   6     1087.27     1076.31     36.14 o 
  -3  -1   6     1493.99     1422.17     63.03 o 
  -2  -1   6     4568.12     4811.84    151.43 o 
  -1  -1   6     1258.16     1269.58     28.30 o 
   0  -1   6     3146.30     3219.02     42.72 o 
   1  -1   6     2011.54     1901.95     36.06 o 
   2  -1   6      622.99      555.63     17.11 o 
   3  -1   6     1220.74     1307.58     28.39 o 
   4  -1   6     3711.96     3920.34     63.32 o 
   5  -1   6     1781.84     1759.55     41.74 o 
   6  -1   6      482.98      509.74     23.89 o 
   7  -1   6      988.42      951.83     32.42 o 
   8  -1   6      486.10      510.47     30.86 o 
  -8   0   6       88.33       86.35     14.31 o 
  -7   0   6      269.51      244.01     36.40 o 
  -6   0   6      622.43      696.74     34.00 o 
  -5   0   6      204.15      187.54     20.12 o 
  -4   0   6       51.10       40.46      9.53 o 
  -3   0   6      340.93      281.11     22.72 o 
  -2   0   6     2212.33     2225.86    100.96 o 
  -1   0   6     2002.08     2112.52     39.54 o 
   0   0   6     4519.52     5003.72     83.91 o 
   1   0   6     2701.00     2763.99     55.93 o 
   2   0   6      325.16      296.13     16.38 o 
   3   0   6      164.28      154.11     11.98 o 
   4   0   6      955.78      866.49     23.17 o 
   5   0   6      443.10      421.22     14.11 o 
   6   0   6      549.89      523.58     31.68 o 
   7   0   6      897.12      895.76     36.03 o 
   8   0   6      486.12      519.05     31.62 o 
  -8   1   6       12.27       20.11     12.05 o 
  -7   1   6      120.03      106.93     16.93 o 
  -6   1   6      476.50      494.36     28.96 o 
  -5   1   6      516.08      531.75     36.57 o 
  -4   1   6      424.42      380.91     43.40 o 
  -3   1   6      391.41      300.04     25.59 o 
  -2   1   6       99.17       70.27      7.39 o 
  -1   1   6       45.03       31.25      7.90 o 
   0   1   6      375.97      328.49      9.24 o 
   1   1   6     1428.37     1382.30     26.84 o 
   2   1   6     1464.05     1502.55     47.50 o 
   3   1   6     1111.03     1143.03     41.41 o 
   4   1   6      605.59      557.53     21.40 o 
   5   1   6      105.43      104.47     13.92 o 
   6   1   6      335.25      357.36     28.26 o 
   7   1   6      410.55      395.15     27.24 o 
   8   1   6      179.62      201.43     31.48 o 
  -8   2   6       18.03       29.38     23.51 o 
  -7   2   6       39.07       41.67     13.72 o 
  -6   2   6       89.82      147.72     46.17 o 
  -5   2   6      211.40      249.19     20.89 o 
  -4   2   6      536.52      600.42     27.11 o 
  -3   2   6      747.27      681.00     39.91 o 
  -2   2   6      360.36      353.36     11.28 o 
  -1   2   6      564.26      568.53     13.97 o 
   0   2   6      594.75      591.97     15.36 o 
   1   2   6      924.69      890.74     18.70 o 
   2   2   6     1538.46     1466.95     39.58 o 
   3   2   6      694.74      616.89     37.13 o 
   4   2   6      222.08      191.99     34.93 o 
   5   2   6       48.21       45.03      9.99 o 
   6   2   6      623.05      632.01     76.69 o 
   7   2   6      789.18      771.70     34.06 o 
   8   2   6      223.70      254.87     23.23 o 
  -8   3   6      200.26      197.88     26.37 o 
  -7   3   6      163.28      210.68     20.31 o 
  -6   3   6       25.53       51.94     15.42 o 
  -5   3   6       82.20       65.09     12.38 o 
  -4   3   6      446.23      429.87     20.45 o 
  -3   3   6     1171.27     1199.67     26.81 o 
  -2   3   6      908.34      864.85     20.27 o 
  -1   3   6      673.38      661.78     18.12 o 
   0   3   6      767.53      815.26     19.37 o 
   1   3   6      798.52      772.48     16.36 o 
   2   3   6     2883.81     2868.19     70.40 o 
   3   3   6     1468.05     1517.25     43.86 o 
   4   3   6     1027.29     1002.25     40.24 o 
   5   3   6       56.06       64.06     12.82 o 
   6   3   6      485.06      489.83     53.41 o 
   7   3   6      695.22      654.39     37.27 o 
   8   3   6      198.65      151.69     28.14 o 
  -7   4   6      406.53      345.11     28.23 o 
  -6   4   6      265.47      329.90     38.77 o 
  -5   4   6      550.82      529.13     27.74 o 
  -4   4   6      587.59      520.93     21.39 o 
  -3   4   6     1198.63     1282.73     29.48 o 
  -2   4   6      410.56      395.87     16.85 o 
  -1   4   6      112.78      135.00     12.77 o 
   0   4   6      643.21      627.44     18.69 o 
   1   4   6      991.74      931.37     31.15 o 
   2   4   6     2890.59     3028.94     75.31 o 
   3   4   6     1261.79     1246.63     42.28 o 
   4   4   6     1591.56     1729.66     57.25 o 
   5   4   6       63.75       52.82     10.87 o 
   6   4   6      573.74      560.04     32.41 o 
   7   4   6      770.14      799.81     42.90 o 
   8   4   6      304.33      343.14     45.95 o 
  -7   5   6      166.02      169.37     25.71 o 
  -6   5   6       41.43       35.63     13.98 o 
  -5   5   6      228.79      215.29     18.81 o 
  -4   5   6      374.80      407.04     25.31 o 
  -3   5   6     2260.67     2286.30     51.23 o 
  -2   5   6     1275.04     1324.66     32.32 o 
  -1   5   6      523.57      517.16     19.49 o 
   0   5   6      426.30      432.15     14.21 o 
   1   5   6      301.37      261.36     21.31 o 
   2   5   6      645.57      617.30     25.15 o 
   3   5   6      403.13      394.76     25.90 o 
   4   5   6     1082.50     1106.48     42.61 o 
   5   5   6       52.83       65.00     18.76 o 
   6   5   6      450.75      469.67     29.73 o 
   7   5   6      518.23      501.13     34.08 o 
  -7   6   6      123.26      144.04     24.27 o 
  -6   6   6       33.67       66.23     28.43 o 
  -5   6   6       94.11      131.36     17.46 o 
  -4   6   6      120.81      139.42     12.82 o 
  -3   6   6     1004.35     1057.59     43.62 o 
  -2   6   6      436.38      415.00     17.05 o 
  -1   6   6      410.23      437.51     19.18 o 
   0   6   6      446.53      419.90     16.58 o 
   1   6   6      644.66      639.00     27.32 o 
   2   6   6      775.66      818.92     39.33 o 
   3   6   6      798.71      823.62     36.70 o 
   4   6   6      591.35      657.68     35.54 o 
   5   6   6       25.15       32.86     13.20 o 
   6   6   6       73.16      100.71     22.55 o 
   7   6   6       66.02       77.86     41.99 o 
  -6   7   6       59.39       68.07     25.88 o 
  -5   7   6       27.82       53.44     13.36 o 
  -4   7   6       74.21       76.78     11.62 o 
  -3   7   6      299.57      366.83     20.44 o 
  -2   7   6      337.92      330.39     25.07 o 
  -1   7   6      610.45      626.03     23.59 o 
   0   7   6      451.69      473.93     28.56 o 
   1   7   6      239.45      241.88     13.12 o 
   2   7   6      264.29      202.51     20.30 o 
   3   7   6      800.59      815.41     39.69 o 
   4   7   6      528.69      495.98     39.33 o 
   5   7   6      493.19      515.00     36.46 o 
   6   7   6      213.32      251.21     28.49 o 
  -5   8   6       41.20       42.86     15.09 o 
  -4   8   6      209.58      197.06     19.01 o 
  -3   8   6      100.45       99.46     16.20 o 
  -2   8   6      297.07      307.44     22.99 o 
  -1   8   6      433.54      452.11     28.93 o 
   0   8   6      394.30      404.97     19.20 o 
   1   8   6       98.59      123.26     11.29 o 
   2   8   6      167.92      206.93     21.70 o 
   3   8   6      535.58      531.67     32.96 o 
   4   8   6      262.53      255.05     23.23 o 
   5   8   6      634.76      616.99     42.70 o 
  -4   9   6      166.96      150.66     17.79 o 
  -3   9   6        1.35        7.11      8.46 o 
  -2   9   6      118.89       95.63     16.00 o 
  -1   9   6      213.96      216.73     18.87 o 
   0   9   6      423.19      391.23     30.82 o 
   1   9   6      123.25      134.00     17.29 o 
   2   9   6      158.83      159.97     45.38 o 
   3   9   6      199.33      229.12     27.81 o 
   4   9   6       90.11      110.94     21.47 o 
  -2  10   6      156.99      180.24     20.24 o 
  -1  10   6      114.24      153.69     18.90 o 
   0  10   6      138.11      157.77     21.88 o 
   1  10   6       10.31       25.53     11.47 o 
   2  10   6       25.95       38.83     17.12 o 
  -3  -9   7       51.60       48.75     14.29 o 
  -2  -9   7       90.16      106.95     26.84 o 
  -1  -9   7        0.04        0.11     11.98 o 
   0  -9   7        0.87        0.00     12.26 o 
   1  -9   7        8.60        0.11     13.10 o 
   2  -9   7       12.56       12.66     14.82 o 
   3  -9   7        0.02       12.33     16.04 o 
  -4  -8   7       33.67       39.87     15.71 o 
  -3  -8   7        4.01        9.18      9.60 o 
  -2  -8   7       52.88       85.06     18.50 o 
  -1  -8   7        1.47        6.93      9.19 o 
   0  -8   7      113.86       90.10     17.98 o 
   1  -8   7      137.12      132.59     22.21 o 
   2  -8   7       11.98        8.23     11.23 o 
   3  -8   7       89.67       88.22     18.94 o 
   4  -8   7       13.00       19.06     19.16 o 
  -5  -7   7       20.41       25.31     13.79 o 
  -4  -7   7        0.35        7.13      6.32 o 
  -3  -7   7        0.55        0.34      7.73 o 
  -2  -7   7        6.34        1.46      9.09 o 
  -1  -7   7      284.37      292.79     20.75 o 
   0  -7   7        1.70        7.69      9.83 o 
   1  -7   7       30.13       45.86     13.60 o 
   2  -7   7       29.31       35.05     10.36 o 
   3  -7   7        0.31       27.47     15.03 o 
   4  -7   7        3.91        0.67      6.66 o 
  -6  -6   7       20.55       19.55     11.85 o 
  -5  -6   7        0.86       13.90     16.62 o 
  -4  -6   7        4.10        7.55      6.71 o 
  -3  -6   7       27.12       11.72      7.37 o 
  -2  -6   7       26.65       26.04      7.15 o 
  -1  -6   7       64.45       48.69      8.23 o 
   0  -6   7        7.79       10.14      8.42 o 
   1  -6   7       13.24       14.04      7.91 o 
   2  -6   7        8.01       14.92     10.96 o 
   3  -6   7        0.07        0.34      7.30 o 
   4  -6   7       23.93       18.52     14.07 o 
   5  -6   7       13.49       17.21     10.80 o 
   6  -6   7        8.16       13.02     14.80 o 
  -7  -5   7        1.33        0.11     10.16 o 
  -6  -5   7       18.23       12.21     16.84 o 
  -5  -5   7       92.11       90.88     32.04 o 
  -4  -5   7        3.73        7.16      5.80 o 
  -3  -5   7       24.98       26.87      9.54 o 
  -2  -5   7       67.64       55.52      7.26 o 
  -1  -5   7        0.33       15.41      5.36 o 
   0  -5   7        4.41        2.69      3.99 o 
   1  -5   7        8.76        1.24      3.48 o 
   2  -5   7       57.40       51.69     10.63 o 
   3  -5   7      207.62      207.16     27.13 o 
   4  -5   7        5.34       19.60     13.51 o 
   5  -5   7        0.26        2.86      8.40 o 
   6  -5   7        0.00        4.70     10.42 o 
   7  -5   7       10.68       17.76     17.07 o 
  -7  -4   7        0.49        0.11     10.28 o 
  -6  -4   7       55.00       80.17     16.01 o 
  -5  -4   7       22.64       25.39      9.12 o 
  -4  -4   7      144.88      119.77     10.63 o 
  -3  -4   7        2.10        5.47      5.02 o 
  -2  -4   7      182.91      166.90     11.74 o 
  -1  -4   7       33.00       34.60      9.01 o 
   0  -4   7       30.83       45.11      5.73 o 
   1  -4   7       10.26        7.90      4.09 o 
   2  -4   7      197.04      213.76     11.59 o 
   3  -4   7      318.38      297.02     12.66 o 
   4  -4   7       20.30       34.06      7.00 o 
   5  -4   7       32.55       67.24     10.71 o 
   6  -4   7        9.56        3.36      5.20 o 
   7  -4   7        0.50        0.00     18.31 o 
  -7  -3   7       26.59       38.28     15.82 o 
  -6  -3   7       20.86       24.19     12.15 o 
  -5  -3   7      199.30      209.24     18.37 o 
  -4  -3   7       70.54       70.72      8.59 o 
  -3  -3   7        6.57       16.91      5.36 o 
  -2  -3   7       62.70       74.89      5.69 o 
  -1  -3   7       13.91        6.68      3.69 o 
   0  -3   7       11.98       13.30      6.51 o 
   1  -3   7       13.09       10.92      4.89 o 
   2  -3   7      747.29      772.55     24.03 o 
   3  -3   7       11.18       10.85      5.67 o 
   4  -3   7      102.26      111.32     10.13 o 
   5  -3   7        2.51        6.06      6.10 o 
   6  -3   7      149.72      123.92     13.52 o 
   7  -3   7        6.01       14.87      7.61 o 
  -8  -2   7        0.84        6.53     10.29 o 
  -7  -2   7       29.05       39.25     13.49 o 
  -6  -2   7       21.33       23.50     12.41 o 
  -5  -2   7      171.84      157.09     17.90 o 
  -4  -2   7        0.27        3.55      7.05 o 
  -3  -2   7       15.57        9.75      4.05 o 
  -2  -2   7       68.13       74.24      8.08 o 
  -1  -2   7       48.70       63.32     17.91 o 
   0  -2   7       21.08       23.67      5.18 o 
   1  -2   7        0.45        8.80      5.48 o 
   2  -2   7       35.79       47.85      6.49 o 
   3  -2   7      207.26      214.82     11.79 o 
   4  -2   7       19.60       37.16      9.20 o 
   5  -2   7       24.28       28.69      7.77 o 
   6  -2   7      497.73      499.74     21.77 o 
   7  -2   7       53.34       54.67     10.04 o 
   8  -2   7        0.31       17.21     19.89 o 
  -8  -1   7        0.69       10.13     12.04 o 
  -7  -1   7        3.23        9.59     11.55 o 
  -6  -1   7       40.17       50.08     13.50 o 
  -5  -1   7       78.24      101.89     12.60 o 
  -4  -1   7       99.47       99.52     14.37 o 
  -3  -1   7       15.97       19.07      3.94 o 
  -2  -1   7      174.30      173.90      8.27 o 
  -1  -1   7       69.36       61.76      5.10 o 
   0  -1   7       53.15       53.95      6.88 o 
   1  -1   7       82.34       80.58      7.54 o 
   2  -1   7       19.92       27.87      3.78 o 
   3  -1   7      196.42      200.70      9.80 o 
   4  -1   7      360.51      378.01     14.99 o 
   5  -1   7       29.18       28.67      8.96 o 
   6  -1   7        2.42       17.27      7.68 o 
   7  -1   7        0.55       42.61     20.23 o 
   8  -1   7        1.91        0.57      9.63 o 
  -8   0   7        0.21        4.38     10.17 o 
  -7   0   7       45.67       45.54     24.47 o 
  -6   0   7       30.23       46.87     12.27 o 
  -5   0   7        5.21        0.66      6.06 o 
  -4   0   7       41.06       47.00      9.10 o 
  -3   0   7       55.52       49.61      3.52 o 
  -2   0   7      134.81      152.12     10.54 o 
  -1   0   7      460.45      489.81     16.20 o 
   0   0   7      126.26      139.59      5.41 o 
   1   0   7      192.08      231.45      7.34 o 
   2   0   7        0.94        2.60      3.17 o 
   3   0   7      396.33      411.42     14.30 o 
   4   0   7      300.85      293.80     11.09 o 
   5   0   7       18.84       10.81      4.83 o 
   6   0   7      132.57      141.67     16.33 o 
   7   0   7       48.55       51.96     15.78 o 
   8   0   7       12.56        4.63      9.22 o 
  -8   1   7        0.03        5.59     10.93 o 
  -7   1   7      131.16       99.30     20.57 o 
  -6   1   7       77.20       57.59     14.43 o 
  -5   1   7       22.63       27.37      9.22 o 
  -4   1   7        1.11        6.08      7.29 o 
  -3   1   7        8.05        7.47      3.97 o 
  -2   1   7      103.55      106.91      7.83 o 
  -1   1   7      255.87      274.47     13.45 o 
   0   1   7      132.06      125.34      9.35 o 
   1   1   7       70.72       63.65      6.75 o 
   2   1   7       98.84      113.02     16.02 o 
   3   1   7      478.82      469.56     29.99 o 
   4   1   7        6.71        0.57      5.86 o 
   5   1   7       35.64       47.22      9.29 o 
   6   1   7       38.32       42.46     16.50 o 
   7   1   7       20.94       25.77     11.53 o 
   8   1   7        2.04       26.79     24.19 o 
  -8   2   7       13.42        8.59     10.79 o 
  -7   2   7       31.30       32.25     12.46 o 
  -6   2   7        0.33        1.16      8.49 o 
  -5   2   7        4.17       13.19      9.26 o 
  -4   2   7        3.56        7.35      6.89 o 
  -3   2   7       52.69       39.47      4.52 o 
  -2   2   7        8.15        8.66      3.69 o 
  -1   2   7      156.98      174.83      8.95 o 
   0   2   7       14.09       22.37      4.77 o 
   1   2   7     1204.30     1303.77     26.34 o 
   2   2   7      137.58      129.58      5.86 o 
   3   2   7       21.83       24.84      6.48 o 
   4   2   7        6.26       40.24     13.34 o 
   5   2   7        5.18       16.48     11.08 o 
   6   2   7        0.33        5.30      8.13 o 
   7   2   7        3.73       26.92     16.95 o 
   8   2   7       62.22       84.68     16.38 o 
  -7   3   7       20.23       33.08     16.10 o 
  -6   3   7      180.29      158.07     18.09 o 
  -5   3   7      135.33      127.31     12.55 o 
  -4   3   7       28.40       27.42     10.46 o 
  -3   3   7        4.80        7.93      4.18 o 
  -2   3   7        5.07        8.39      3.41 o 
  -1   3   7       21.16       28.88      5.37 o 
   0   3   7        0.19        0.74      3.26 o 
   1   3   7      675.51      660.33     20.41 o 
   2   3   7      128.81      116.03     18.20 o 
   3   3   7      192.26      197.05     20.52 o 
   4   3   7      138.00      139.44     15.86 o 
   5   3   7       34.23       42.85     15.15 o 
   6   3   7       46.48       33.52     12.30 o 
   7   3   7       34.42       47.98     13.33 o 
   8   3   7      100.07      136.63     19.30 o 
  -7   4   7       48.93       73.04     23.00 o 
  -6   4   7       14.39       20.12     21.31 o 
  -5   4   7      120.72      127.57     18.09 o 
  -4   4   7      523.80      534.33     31.00 o 
  -3   4   7      776.92      784.77     21.92 o 
  -2   4   7      257.01      244.99     14.25 o 
  -1   4   7        0.30        4.87      3.90 o 
   0   4   7      265.92      239.10     10.16 o 
   1   4   7       21.83       25.41      7.95 o 
   2   4   7        7.56       13.07      6.32 o 
   3   4   7      252.72      201.97     34.08 o 
   4   4   7      110.45      104.78     12.02 o 
   5   4   7        0.12        4.83      9.86 o 
   6   4   7       11.83        2.08      9.54 o 
   7   4   7       39.94       25.05     14.10 o 
  -7   5   7        0.92        4.78     10.13 o 
  -6   5   7       12.42        6.78     16.50 o 
  -5   5   7      147.45      142.41     20.40 o 
  -4   5   7       87.72       92.18      9.46 o 
  -3   5   7        1.64        5.69      5.69 o 
  -2   5   7      127.54      129.24      9.79 o 
  -1   5   7      316.67      313.27     15.76 o 
   0   5   7      167.46      165.88     10.00 o 
   1   5   7       11.44        9.08      4.92 o 
   2   5   7       12.17       18.95      7.95 o 
   3   5   7        4.07       47.81     18.31 o 
   4   5   7       27.00       34.44     10.54 o 
   5   5   7      301.84      319.36     24.56 o 
   6   5   7      101.46       88.00     18.15 o 
   7   5   7        0.08        5.57     13.61 o 
  -6   6   7        0.50        0.41     12.76 o 
  -5   6   7       24.79       28.24     14.94 o 
  -4   6   7       77.75       65.13      9.88 o 
  -3   6   7        6.09        8.43      6.63 o 
  -2   6   7        9.33        8.62      6.14 o 
  -1   6   7       80.23       76.41     14.07 o 
   0   6   7      116.85      114.75     17.20 o 
   1   6   7      131.13      107.22     10.88 o 
   2   6   7       11.00       22.19      9.57 o 
   3   6   7       59.60       43.04     13.85 o 
   4   6   7      288.65      310.03     26.04 o 
   5   6   7       63.20       58.37     14.51 o 
   6   6   7      126.74       73.19     16.16 o 
  -5   7   7        0.54        8.93     21.82 o 
  -4   7   7      109.13       77.94     13.52 o 
  -3   7   7        0.23        4.29      7.06 o 
  -2   7   7        4.52       10.34      7.98 o 
  -1   7   7       20.44       19.44      8.96 o 
   0   7   7       28.25       24.47      6.51 o 
   1   7   7       55.31       51.98     14.36 o 
   2   7   7        6.95       15.61      8.14 o 
   3   7   7       53.86       45.33     18.99 o 
   4   7   7      125.03      118.21     18.41 o 
   5   7   7       31.99       28.80     12.88 o 
   6   7   7        0.14       14.81     12.87 o 
  -4   8   7       55.75       55.74     10.63 o 
  -3   8   7       66.34       81.04     23.11 o 
  -2   8   7       18.39       30.99     12.77 o 
  -1   8   7        5.45       20.79     13.32 o 
   0   8   7       10.17        7.89      7.52 o 
   1   8   7       16.37       40.69     21.25 o 
   2   8   7       10.63        1.33      7.06 o 
   3   8   7       14.65        2.53     10.64 o 
   4   8   7      103.29       63.55     16.15 o 
   5   8   7       13.92       11.87     13.00 o 
  -3   9   7       63.82       47.86     20.98 o 
  -2   9   7        2.79       16.96     12.18 o 
  -1   9   7        6.38        0.45      7.23 o 
   0   9   7        0.65        0.47      8.15 o 
   1   9   7        3.66        2.91      8.07 o 
   2   9   7        1.84        0.40      9.62 o 
   3   9   7        0.51       11.98     15.94 o 
   0  10   7       29.26       15.44     15.70 o 
   1  10   7        8.26       13.81     15.38 o 
  -2  -9   8      175.37      164.74     24.51 o 
  -1  -9   8       53.72       68.55     18.89 o 
   0  -9   8       36.99       49.32     21.48 o 
   1  -9   8      253.18      282.88     27.98 o 
   2  -9   8      292.95      239.08     41.14 o 
  -4  -8   8       92.06      101.50     22.61 o 
  -3  -8   8      246.94      203.83     20.99 o 
  -2  -8   8      549.00      560.04     42.10 o 
  -1  -8   8      226.56      191.36     38.09 o 
   0  -8   8      117.05      128.70     20.59 o 
   1  -8   8      329.44      332.18     29.53 o 
   2  -8   8      242.40      288.62     26.53 o 
   3  -8   8      152.15      187.87     35.55 o 
   4  -8   8      450.92      438.63     38.84 o 
  -5  -7   8      231.54      220.18     41.54 o 
  -4  -7   8      158.78      178.93     16.59 o 
  -3  -7   8      317.53      292.65     18.83 o 
  -2  -7   8      326.07      338.94     23.35 o 
  -1  -7   8      299.68      288.77     22.53 o 
   0  -7   8      368.28      393.07     76.30 o 
   1  -7   8      725.91      747.13     34.76 o 
   2  -7   8      320.06     1097.09    603.02 o 
   3  -7   8      389.90      392.96     30.91 o 
   4  -7   8      628.62      643.92     37.72 o 
   5  -7   8      177.33      240.69     28.66 o 
  -5  -6   8      145.74      158.06     21.10 o 
  -4  -6   8      160.20      161.45     15.09 o 
  -3  -6   8      581.89      639.30     27.34 o 
  -2  -6   8      307.48      343.04     19.02 o 
  -1  -6   8      691.68      640.00     36.26 o 
   0  -6   8      473.50      533.30     28.96 o 
   1  -6   8      384.38      407.06     26.57 o 
   2  -6   8        2.76        5.25      8.87 o 
   3  -6   8      376.58      364.06     24.46 o 
   4  -6   8      844.06      879.59     45.20 o 
   5  -6   8      273.64      329.53     29.41 o 
   6  -6   8      315.02      338.60     29.50 o 
  -6  -5   8       54.09       76.29     34.14 o 
  -5  -5   8        7.71       16.22     11.79 o 
  -4  -5   8       53.62       22.28     11.70 o 
  -3  -5   8      393.21      407.34     17.52 o 
  -2  -5   8      162.56      195.86     12.46 o 
  -1  -5   8     1043.38      970.23     39.20 o 
   0  -5   8      729.48      694.40     21.28 o 
   1  -5   8      554.46      594.78     39.78 o 
   2  -5   8       55.78       47.69     12.91 o 
   3  -5   8      287.97      288.85     24.19 o 
   4  -5   8      519.69      560.63     53.18 o 
   5  -5   8      252.05      264.02     22.16 o 
   6  -5   8      237.41      198.62     25.33 o 
  -7  -4   8      132.12      135.51     23.43 o 
  -6  -4   8      454.87      502.14     34.29 o 
  -5  -4   8       39.99       33.29     14.64 o 
  -4  -4   8        8.68       15.98     19.22 o 
  -3  -4   8       62.27       58.08     10.61 o 
  -2  -4   8       29.79       21.76      5.74 o 
  -1  -4   8      800.95      732.09     22.48 o 
   0  -4   8     1503.46     1491.68     34.05 o 
   1  -4   8     1832.26     1927.35     75.52 o 
   2  -4   8       39.09       35.79      6.71 o 
   3  -4   8      283.56      294.06     13.73 o 
   4  -4   8      365.90      361.34     19.03 o 
   5  -4   8      426.60      413.29     19.52 o 
   6  -4   8      236.52      212.64     22.71 o 
   7  -4   8       80.05      109.97     18.26 o 
  -7  -3   8       15.58       19.55     19.44 o 
  -6  -3   8      574.32      554.74     34.52 o 
  -5  -3   8      781.23      805.90     36.23 o 
  -4  -3   8      756.32      742.46     48.89 o 
  -3  -3   8      205.33      250.83     15.69 o 
  -2  -3   8       97.09       89.60      9.02 o 
  -1  -3   8      165.59      153.44      8.94 o 
   0  -3   8      236.76      236.35     13.77 o 
   1  -3   8      527.84      524.95     17.52 o 
   2  -3   8      151.66      133.78     15.41 o 
   3  -3   8      452.76      453.91     16.47 o 
   4  -3   8     1157.31     1108.30     32.92 o 
   5  -3   8     1213.26     1255.11     36.61 o 
   6  -3   8      688.45      664.59     27.93 o 
   7  -3   8      379.88      387.30     23.44 o 
  -7  -2   8       18.92       35.69     13.10 o 
  -6  -2   8      259.56      292.38     25.45 o 
  -5  -2   8      795.40      838.73     40.30 o 
  -4  -2   8      622.58      595.97     28.27 o 
  -3  -2   8      428.63      407.98     14.68 o 
  -2  -2   8      734.97      748.24     21.31 o 
  -1  -2   8     1128.16     1122.09     30.37 o 
   0  -2   8     2095.65     2182.83     42.16 o 
   1  -2   8     1521.02     1575.96     38.69 o 
   2  -2   8      811.91      758.85     21.98 o 
   3  -2   8       70.04       64.10      8.18 o 
   4  -2   8      322.70      296.43     14.12 o 
   5  -2   8      158.44      174.95     13.22 o 
   6  -2   8      641.61      567.90     24.31 o 
   7  -2   8      841.83      837.84     41.68 o 
  -7  -1   8       79.55       99.55     14.46 o 
  -6  -1   8       70.47       98.82     18.09 o 
  -5  -1   8      600.78      660.53     33.06 o 
  -4  -1   8      410.66      404.66     40.92 o 
  -3  -1   8      932.58      887.98     20.17 o 
  -2  -1   8      797.65      782.20     31.64 o 
  -1  -1   8     1057.50     1102.73     30.30 o 
   0  -1   8     1783.05     1902.15     37.70 o 
   1  -1   8      961.90      949.64     24.97 o 
   2  -1   8     1678.62     1769.71     51.84 o 
   3  -1   8      849.62      808.33     24.06 o 
   4  -1   8     1121.77     1031.14     27.53 o 
   5  -1   8       56.34       68.40     16.04 o 
   6  -1   8      534.03      530.13     31.09 o 
   7  -1   8      368.14      393.08     28.84 o 
  -7   0   8      176.46      209.15     25.77 o 
  -6   0   8       57.87       61.65     13.23 o 
  -5   0   8      443.61      502.58     31.36 o 
  -4   0   8      244.43      207.22     27.81 o 
  -3   0   8      849.10      895.22     53.35 o 
  -2   0   8      139.81      124.48      6.92 o 
  -1   0   8      611.65      616.00     18.28 o 
   0   0   8     1396.96     1398.33     38.17 o 
   1   0   8     1051.88     1096.41     24.56 o 
   2   0   8     1874.88     1910.59     39.56 o 
   3   0   8     1524.64     1576.71     33.07 o 
   4   0   8      805.14      739.72     22.33 o 
   5   0   8       15.78       34.17     17.58 o 
   6   0   8      811.71      751.26     38.15 o 
   7   0   8      611.88      578.13     55.50 o 
  -7   1   8      223.64      220.63     25.52 o 
  -6   1   8       74.37      100.03     32.16 o 
  -5   1   8      242.24      237.47     24.70 o 
  -4   1   8      282.03      254.18     20.74 o 
  -3   1   8      911.05      947.69     32.76 o 
  -2   1   8      116.08       90.92     11.21 o 
  -1   1   8      528.69      490.27     15.27 o 
   0   1   8      747.33      755.96     19.52 o 
   1   1   8      782.24      785.40     21.83 o 
   2   1   8     1443.33     1425.19     28.19 o 
   3   1   8     2091.80     2018.70     58.36 o 
   4   1   8      664.79      611.23     29.70 o 
   5   1   8      117.39      127.58     14.70 o 
   6   1   8      780.75      730.01     35.04 o 
   7   1   8      627.59      659.79     50.36 o 
  -7   2   8      203.41      207.33     38.04 o 
  -6   2   8       92.06      100.91     19.95 o 
  -5   2   8      193.27      169.76     17.32 o 
  -4   2   8      655.91      619.57     28.24 o 
  -3   2   8     1249.79     1306.80     93.48 o 
  -2   2   8      583.62      562.28     32.57 o 
  -1   2   8      450.32      416.52     15.88 o 
   0   2   8      226.66      220.80     11.07 o 
   1   2   8      441.07      399.42     13.31 o 
   2   2   8     1268.06     1216.46     43.18 o 
   3   2   8     2135.90     1964.19     58.09 o 
   4   2   8      741.48      696.80     30.95 o 
   5   2   8      526.33      515.84     27.91 o 
   6   2   8      652.71      619.38     34.86 o 
   7   2   8      456.93      459.71     30.81 o 
  -7   3   8      123.77      129.18     21.40 o 
  -6   3   8      154.95      139.81     29.73 o 
  -5   3   8      285.77      286.21     21.30 o 
  -4   3   8      728.65      754.85     35.50 o 
  -3   3   8      760.12      760.98     42.83 o 
  -2   3   8     1006.38     1063.18     27.79 o 
  -1   3   8      664.73      669.13     21.50 o 
   0   3   8      383.91      358.79     13.81 o 
   1   3   8      587.05      541.12     25.75 o 
   2   3   8      884.88      862.60     34.09 o 
   3   3   8      798.20      767.59     33.33 o 
   4   3   8      321.35      334.41     24.28 o 
   5   3   8      717.32      716.09     37.04 o 
   6   3   8      640.66      654.53     36.28 o 
   7   3   8      341.49      399.55     44.25 o 
  -7   4   8       22.23       36.95     19.11 o 
  -6   4   8        1.20       12.70     12.52 o 
  -5   4   8        4.26      132.70     31.31 o 
  -4   4   8      151.70      194.21     20.10 o 
  -3   4   8      369.44      381.43     34.01 o 
  -2   4   8     1466.99     1514.30     39.83 o 
  -1   4   8     1313.01     1320.28     31.47 o 
   0   4   8      629.50      637.16     22.51 o 
   1   4   8      649.64      591.09     59.74 o 
   2   4   8      342.31      352.17     24.78 o 
   3   4   8      135.95      138.18     29.44 o 
   4   4   8       35.39       48.70     12.60 o 
   5   4   8      389.77      343.03     28.21 o 
   6   4   8      441.05      422.69     29.61 o 
   7   4   8      163.46      162.40     55.50 o 
  -6   5   8      171.17      151.37     28.82 o 
  -5   5   8      167.67      188.86     27.41 o 
  -4   5   8      105.21      128.64     20.63 o 
  -3   5   8        5.39       22.70     13.19 o 
  -2   5   8        2.45        8.48      6.74 o 
  -1   5   8       28.43       32.10      7.54 o 
   0   5   8      158.35      185.64     10.35 o 
   1   5   8     1336.54     1403.31     54.11 o 
   2   5   8     1075.81     1117.99     44.17 o 
   3   5   8      760.89      831.59     40.12 o 
   4   5   8       68.64       54.06     11.10 o 
   5   5   8      126.15      144.73     51.20 o 
   6   5   8      113.62      133.21     18.94 o 
  -6   6   8       45.52       77.93     21.58 o 
  -5   6   8       73.41      100.32     26.00 o 
  -4   6   8      303.85      321.81     29.33 o 
  -3   6   8      265.41      271.89     26.79 o 
  -2   6   8      254.28      293.37     17.70 o 
  -1   6   8      211.12      205.36     14.29 o 
   0   6   8       22.80       31.14     10.78 o 
   1   6   8      112.22      104.43     27.75 o 
   2   6   8       12.81       12.33      9.75 o 
   3   6   8      308.01      331.27     38.37 o 
   4   6   8      161.34      158.50     21.69 o 
   5   6   8      557.14      533.60     32.94 o 
   6   6   8      518.51      521.04     37.72 o 
  -5   7   8       53.95       72.32     16.95 o 
  -4   7   8      261.29      304.32     26.02 o 
  -3   7   8      173.69      161.04     16.07 o 
  -2   7   8      180.61      195.90     16.96 o 
  -1   7   8      286.69      267.15     17.81 o 
   0   7   8      320.04      319.50     30.47 o 
   1   7   8      515.68      516.38     46.40 o 
   3   7   8      382.40      406.81     33.30 o 
   4   7   8       71.01       81.24     15.89 o 
   5   7   8      174.61      182.57     22.02 o 
  -4   8   8      158.94      113.43     19.48 o 
  -3   8   8       94.31      105.23     20.06 o 
  -2   8   8      187.30      187.04     24.14 o 
  -1   8   8      318.51      288.98     18.17 o 
   0   8   8      421.62      447.22     38.88 o 
   1   8   8      391.33      439.26     28.32 o 
   2   8   8      330.45      304.39     25.88 o 
   3   8   8      261.63      280.49     29.34 o 
   4   8   8      231.49      244.66     31.42 o 
  -2   9   8      165.05      187.55     20.78 o 
  -1   9   8      144.03      151.42     36.17 o 
   0   9   8      127.23      118.37     21.53 o 
   1   9   8      138.74      161.56     27.64 o 
   2   9   8      298.06      303.71     37.75 o 
  -2  -8   9       39.45       46.38     13.83 o 
  -1  -8   9       16.88       36.44     37.02 o 
   0  -8   9        3.96        3.30     10.19 o 
   1  -8   9       20.60       14.68     13.06 o 
   2  -8   9       12.40       54.28     26.84 o 
  -4  -7   9       13.86       10.85     19.78 o 
  -3  -7   9        2.97        5.06     10.54 o 
  -2  -7   9       88.95       63.01     13.22 o 
  -1  -7   9       19.80       31.64     18.59 o 
   0  -7   9       43.54       67.84     15.30 o 
   1  -7   9       42.35       39.26     13.51 o 
   2  -7   9        1.04       12.93     12.36 o 
   3  -7   9        0.26        3.53      8.63 o 
   4  -7   9        5.04       52.94     15.85 o 
  -5  -6   9        1.09       10.03     10.83 o 
  -4  -6   9       70.31       54.28     14.89 o 
  -3  -6   9      161.92      130.39     12.52 o 
  -2  -6   9       34.29       18.10      7.63 o 
  -1  -6   9        9.53       15.07      7.95 o 
   0  -6   9       13.29       25.78      8.59 o 
   1  -6   9        6.49       18.57     11.59 o 
   2  -6   9        0.91       27.83     32.84 o 
   3  -6   9       55.99       66.80     15.86 o 
   4  -6   9       66.71       38.98     12.92 o 
   5  -6   9        0.34        3.77     11.39 o 
  -5  -5   9       14.85        8.14     16.28 o 
  -4  -5   9      143.97      137.51     16.65 o 
  -3  -5   9      178.67      162.21     13.69 o 
  -2  -5   9        2.71        2.66      4.48 o 
  -1  -5   9       12.68        3.76      5.27 o 
   0  -5   9       31.47       34.28      6.54 o 
   1  -5   9        0.77       20.26      8.71 o 
   2  -5   9        8.97       31.34     23.85 o 
   3  -5   9       26.01       17.28      9.24 o 
   4  -5   9        0.79        6.19     10.69 o 
   5  -5   9        2.03       14.35     14.47 o 
   6  -5   9       30.54       12.35     11.39 o 
  -6  -4   9       93.48      123.90     20.69 o 
  -5  -4   9      125.28      127.15     17.41 o 
  -4  -4   9        4.93        0.77      7.13 o 
  -3  -4   9        0.01        5.43      6.09 o 
  -2  -4   9       80.58       90.61     17.55 o 
  -1  -4   9      313.99      298.83     16.99 o 
   0  -4   9      130.20      127.93     10.18 o 
   1  -4   9       42.53       34.94      7.99 o 
   2  -4   9       12.71       14.23     10.71 o 
   3  -4   9       21.72       38.56      7.13 o 
   4  -4   9      108.38       95.25     10.99 o 
   5  -4   9        5.49        4.59      8.63 o 
   6  -4   9        9.58       42.23     14.69 o 
  -6  -3   9        1.83       13.63     11.53 o 
  -5  -3   9        6.04        3.53      9.80 o 
  -4  -3   9        1.14        3.42      8.55 o 
  -3  -3   9      493.29      444.27     25.56 o 
  -2  -3   9      331.80      362.79     25.72 o 
  -1  -3   9      312.72      337.89     13.90 o 
   0  -3   9      104.21       96.33     17.79 o 
   1  -3   9      183.68      170.48     11.23 o 
   2  -3   9      767.10      727.42     24.01 o 
   3  -3   9      127.73      112.26     10.57 o 
   4  -3   9        0.02        6.53      6.77 o 
   5  -3   9       56.30       38.48      8.84 o 
   6  -3   9      269.87      213.41     22.46 o 
  -7  -2   9        0.05        0.00     14.02 o 
  -6  -2   9      144.58      116.94     17.35 o 
  -5  -2   9        0.90        3.73      8.35 o 
  -4  -2   9        0.08       12.86     13.39 o 
  -3  -2   9       14.03       16.24     10.18 o 
  -2  -2   9       69.76       57.46      7.86 o 
  -1  -2   9       10.07       18.97      6.85 o 
   0  -2   9      233.26      229.81     10.67 o 
   1  -2   9     2168.54     2205.48     47.13 o 
   2  -2   9       33.37       32.86      7.21 o 
   3  -2   9      122.39      123.05     10.67 o 
   4  -2   9       41.59       39.58     10.40 o 
   5  -2   9        7.61       10.45      6.36 o 
   6  -2   9        2.05       26.70     29.56 o 
   7  -2   9        0.56        7.52     11.98 o 
  -7  -1   9       24.94       16.22     14.77 o 
  -6  -1   9       95.46      100.93     28.71 o 
  -5  -1   9        1.97        1.86      7.60 o 
  -4  -1   9       51.91       43.13     12.33 o 
  -3  -1   9        0.43        2.26     10.62 o 
  -2  -1   9       67.40       77.35     16.50 o 
  -1  -1   9       43.15       42.48      6.80 o 
   0  -1   9       16.14       14.73      4.85 o 
   1  -1   9      437.35      465.41     17.78 o 
   2  -1   9       34.44       33.34      6.86 o 
   3  -1   9        9.66       13.99      6.27 o 
   4  -1   9       24.72       27.79      6.96 o 
   5  -1   9      114.87       88.23     13.17 o 
   6  -1   9       21.65       22.06     14.41 o 
   7  -1   9        0.09        4.34      9.39 o 
  -7   0   9       96.52      114.32     22.22 o 
  -6   0   9        0.68       24.71     19.84 o 
  -5   0   9        4.32        8.82      9.83 o 
  -4   0   9       49.40       32.63      8.65 o 
  -3   0   9        1.19        0.23      6.88 o 
  -2   0   9       29.90       32.25      5.96 o 
  -1   0   9      226.28      226.19     14.57 o 
   0   0   9      187.58      185.67      9.50 o 
   1   0   9        0.08        5.61      3.89 o 
   2   0   9       32.41       32.22      5.54 o 
   3   0   9       17.06       18.30      5.19 o 
   4   0   9       46.11       17.11     16.45 o 
   5   0   9        1.24        4.60      9.58 o 
   6   0   9       33.97       31.75     22.72 o 
   7   0   9        6.60        6.74     11.82 o 
  -7   1   9       22.39       13.69     13.95 o 
  -6   1   9       16.25       21.30     17.35 o 
  -5   1   9        9.97       14.51     16.45 o 
  -4   1   9        7.89        2.92      8.27 o 
  -3   1   9       16.08       15.30      7.53 o 
  -2   1   9       10.95       16.17      7.22 o 
  -1   1   9       73.94       75.32      8.15 o 
   0   1   9        4.22        7.11      4.56 o 
   1   1   9       51.74       44.79      7.53 o 
   2   1   9       70.49       64.65      7.62 o 
   3   1   9       69.33       68.64     25.43 o 
   4   1   9        6.75       23.84     25.83 o 
   5   1   9       22.62       28.89     12.70 o 
   6   1   9       34.40       38.54     10.40 o 
   7   1   9       14.53        0.11     11.18 o 
  -7   2   9        4.99        0.11     22.04 o 
  -6   2   9        0.05        3.60      8.70 o 
  -5   2   9        3.76       17.20     14.86 o 
  -4   2   9       32.22       20.77     11.59 o 
  -3   2   9        3.67        1.87      6.94 o 
  -2   2   9        3.07        0.98      3.86 o 
  -1   2   9        0.04        2.29      4.27 o 
   0   2   9       93.47       90.72      9.34 o 
   1   2   9       31.06       46.46      9.80 o 
   2   2   9      102.98       93.61     11.76 o 
   3   2   9        7.98        3.09      5.87 o 
   4   2   9      167.55      146.53     28.71 o 
   5   2   9       11.42        5.44      7.89 o 
   6   2   9        0.66        5.34      9.51 o 
   7   2   9        1.44       33.26     38.77 o 
  -6   3   9        2.76       22.98     26.22 o 
  -5   3   9       44.42       51.95     12.90 o 
  -4   3   9        1.46        0.90      9.38 o 
  -3   3   9      136.32      107.81     13.94 o 
  -2   3   9        1.05       15.89      6.06 o 
  -1   3   9        3.18        2.72      4.19 o 
   0   3   9      161.83      138.13      9.89 o 
   1   3   9        2.30       13.14      8.43 o 
   2   3   9       78.11       87.06     13.10 o 
   3   3   9       11.59       10.68      8.57 o 
   4   3   9      148.26      130.33     18.23 o 
   5   3   9        9.17       32.32     28.48 o 
   6   3   9        0.19        1.10      9.71 o 
   7   3   9       24.18       34.14     12.54 o 
  -6   4   9       15.50       39.39     15.42 o 
  -5   4   9        0.07        0.23     10.90 o 
  -4   4   9       42.48       33.23     14.62 o 
  -3   4   9        1.96        1.85      4.63 o 
  -2   4   9        7.45       20.84     12.05 o 
  -1   4   9       53.68       62.01     13.62 o 
   0   4   9      405.08      378.25     17.53 o 
   1   4   9       21.02       30.51     13.96 o 
   2   4   9       25.92        9.20      7.63 o 
   3   4   9        4.38        6.27      6.16 o 
   4   4   9        5.72        2.60      8.90 o 
   5   4   9       11.52       26.75     13.93 o 
   6   4   9        2.71        8.43     13.15 o 
  -5   5   9       19.82       21.89     21.42 o 
  -4   5   9       37.12       24.34     14.77 o 
  -3   5   9       32.75       31.27      9.53 o 
  -2   5   9        1.58        5.75      5.57 o 
  -1   5   9       20.33       11.42      7.11 o 
   0   5   9        0.11        1.80      5.34 o 
   1   5   9       72.67       83.56     18.65 o 
   2   5   9        5.97        6.99      9.83 o 
   3   5   9       34.89       44.11     17.35 o 
   4   5   9       16.44        2.08     11.65 o 
   5   5   9       24.89       14.91     16.39 o 
   6   5   9        7.98       57.08     19.61 o 
  -5   6   9        3.75        3.96     17.86 o 
  -4   6   9        3.33       19.03     18.54 o 
  -3   6   9       22.58       33.48     13.78 o 
  -2   6   9        0.02        4.43      7.19 o 
  -1   6   9       39.28       52.26      9.90 o 
   0   6   9      162.68      165.78     18.46 o 
   1   6   9       26.47       31.85     13.06 o 
   2   6   9        6.37        2.72      8.00 o 
   3   6   9       18.35       14.60     10.75 o 
   4   6   9      144.38      163.14     23.15 o 
   5   6   9        6.53        4.52      9.74 o 
  -4   7   9       19.27       20.72     16.33 o 
  -3   7   9        0.28        0.52      9.26 o 
  -2   7   9        9.44       25.45      9.28 o 
  -1   7   9       12.88       14.51      7.53 o 
   0   7   9        4.69        9.66      9.89 o 
   1   7   9       16.55       11.59     10.86 o 
   2   7   9       87.02       84.92     19.26 o 
   3   7   9      111.45       98.42     19.76 o 
   4   7   9        4.51        7.58     13.76 o 
  -3   8   9       22.95       31.87     18.42 o 
  -2   8   9        0.54        0.00      9.06 o 
  -1   8   9       10.81        9.79     10.32 o 
   0   8   9       27.33       25.78     15.65 o 
   1   8   9        8.35        0.00     11.90 o 
   2   8   9        3.71        1.90     12.91 o 
   3   8   9       56.54       51.20     27.47 o 
  -3  -7  10      154.02      178.25     33.12 o 
  -2  -7  10      119.76      109.96     29.50 o 
  -1  -7  10      106.51      100.92     14.86 o 
   0  -7  10      392.34      416.05     29.36 o 
   1  -7  10      376.75      401.03     39.11 o 
   2  -7  10       76.76       95.76     28.94 o 
   3  -7  10      157.39      197.42     25.78 o 
  -4  -6  10      125.75      139.71     18.00 o 
  -3  -6  10      205.50      202.69     27.01 o 
  -2  -6  10      103.63       97.72     28.77 o 
  -1  -6  10       84.18      105.14     27.30 o 
   0  -6  10      392.16      453.31     30.38 o 
   1  -6  10      381.40      425.07     33.29 o 
   2  -6  10      188.67      208.38     22.95 o 
   3  -6  10      367.83      339.99     40.47 o 
   4  -6  10      276.09      286.86     32.38 o 
  -5  -5  10       99.75       62.97     15.62 o 
  -4  -5  10      109.72      119.55     19.44 o 
  -3  -5  10       81.91       91.44     16.51 o 
  -2  -5  10      161.30      159.05     25.77 o 
  -1  -5  10      291.17      305.91     21.23 o 
   0  -5  10      541.22      553.13     24.12 o 
   1  -5  10      198.50      225.88     27.18 o 
   2  -5  10      237.46      251.04     27.18 o 
   3  -5  10      571.69      618.31     49.79 o 
   4  -5  10      222.22      249.47     24.41 o 
   5  -5  10      370.63      387.50     29.97 o 
  -5  -4  10      150.65      182.78     21.50 o 
  -4  -4  10      485.68      527.80     61.32 o 
  -3  -4  10      207.59      262.36     23.01 o 
  -2  -4  10      469.07      458.75     19.56 o 
  -1  -4  10      397.39      419.96     19.89 o 
   0  -4  10      373.21      403.81     19.13 o 
   1  -4  10       15.73       35.43      9.17 o 
   2  -4  10      369.83      359.04     17.85 o 
   3  -4  10      885.92      932.37     30.57 o 
   4  -4  10      290.69      308.64     23.10 o 
   5  -4  10      619.97      601.02     35.62 o 
  -6  -3  10       65.19       65.20     26.90 o 
  -5  -3  10       75.46       72.38     14.66 o 
  -4  -3  10      143.09      149.93     16.56 o 
  -3  -3  10        5.70       13.82     10.31 o 
  -2  -3  10      441.06      402.25     18.11 o 
  -1  -3  10      800.46      833.12     44.67 o 
   0  -3  10     1361.22     1411.60     40.20 o 
   1  -3  10      335.21      312.24     17.06 o 
   2  -3  10      855.40      848.64     29.20 o 
   3  -3  10      647.07      637.54     25.66 o 
   4  -3  10      124.89      137.34     15.99 o 
   5  -3  10      228.59      233.12     17.05 o 
   6  -3  10      137.17      156.44     33.01 o 
  -6  -2  10      105.78      142.44     62.96 o 
  -5  -2  10      255.99      250.79     41.77 o 
  -4  -2  10      354.58      335.72     24.39 o 
  -3  -2  10      259.00      214.50     19.14 o 
  -2  -2  10      562.50      591.45     20.15 o 
  -1  -2  10      181.51      197.08     13.08 o 
   0  -2  10      134.89      160.57     11.26 o 
   1  -2  10        8.97        9.60      6.10 o 
   2  -2  10      500.35      479.68     20.10 o 
   3  -2  10     1078.40     1123.73     42.63 o 
   4  -2  10     1022.16     1044.67     33.56 o 
   5  -2  10      495.44      504.31     37.81 o 
   6  -2  10      128.97      144.07     33.51 o 
  -6  -1  10       58.56       83.86     20.85 o 
  -5  -1  10       70.03       65.12     15.03 o 
  -4  -1  10       33.67       53.77      9.95 o 
  -3  -1  10      261.81      274.33     23.28 o 
  -2  -1  10      707.80      662.53     33.08 o 
  -1  -1  10      688.86      724.60     23.39 o 
   0  -1  10      414.81      401.68     30.11 o 
   1  -1  10      208.77      193.21     11.31 o 
   2  -1  10       55.92       53.62     10.80 o 
   3  -1  10      173.43      157.86     12.61 o 
   4  -1  10      227.97      232.25     33.63 o 
   5  -1  10      186.98      193.15     19.23 o 
   6  -1  10      230.15      245.03     26.84 o 
  -6   0  10      134.58      115.35     21.20 o 
  -5   0  10       19.54       53.58     25.15 o 
  -4   0  10        3.26        3.04      6.24 o 
  -3   0  10       77.43      121.34     14.68 o 
  -2   0  10      282.80      271.18     13.85 o 
  -1   0  10      670.22      688.29     23.65 o 
   0   0  10      339.92      325.33     15.79 o 
   1   0  10      784.07      783.71     26.12 o 
   2   0  10      185.15      181.75     16.28 o 
   3   0  10      574.23      516.40     19.74 o 
   4   0  10      207.27      237.78     22.17 o 
   5   0  10      269.81      240.11     32.38 o 
   6   0  10      180.55      192.17     28.37 o 
  -6   1  10      373.26      362.22     49.39 o 
  -5   1  10      187.59      193.51     31.37 o 
  -4   1  10      198.03      239.98     22.58 o 
  -3   1  10      124.02      151.75     17.08 o 
  -2   1  10      127.17       99.84     11.37 o 
  -1   1  10      344.42      354.66     15.82 o 
   0   1  10      117.50      121.62     12.01 o 
   1   1  10      934.73      940.03     27.37 o 
   2   1  10      544.97      495.75     30.27 o 
   3   1  10     1196.69     1230.74     47.91 o 
   4   1  10      280.05      312.52     24.41 o 
   5   1  10      828.91      752.11     41.05 o 
   6   1  10      547.87      520.10     36.05 o 
  -6   2  10      263.12      259.94     29.29 o 
  -5   2  10      206.41      236.07     25.37 o 
  -4   2  10      591.24      558.76     33.82 o 
  -3   2  10      393.73      418.12     32.95 o 
  -2   2  10      669.31      701.31     29.32 o 
  -1   2  10      859.47      906.68     28.95 o 
   0   2  10      335.50      370.96     24.40 o 
   1   2  10      647.88      654.59     22.54 o 
   2   2  10      494.09      478.90     25.15 o 
   3   2  10      663.38      681.69     34.14 o 
   4   2  10      201.06      204.42     22.33 o 
   5   2  10     1108.49     1082.89     49.99 o 
   6   2  10      861.09      856.07     49.56 o 
  -6   3  10      101.83      100.14     18.66 o 
  -5   3  10      120.66      146.65     35.72 o 
  -4   3  10      409.82      424.65     28.21 o 
  -3   3  10      323.59      323.55     23.09 o 
  -2   3  10      797.15      717.86     30.82 o 
  -1   3  10      980.23     1046.57     31.28 o 
   0   3  10      792.32      807.57     40.45 o 
   1   3  10      762.88      772.59     35.55 o 
   2   3  10      679.02      698.72     34.04 o 
   3   3  10      276.08      278.21     22.18 o 
   4   3  10      178.85      177.51     20.55 o 
   5   3  10      629.24      622.52     37.12 o 
   6   3  10      471.31      471.16     34.03 o 
  -5   4  10      171.12      137.00     19.88 o 
  -4   4  10      124.95      131.95     20.92 o 
  -3   4  10       57.07       83.82     12.95 o 
  -2   4  10      129.13      136.98     19.84 o 
  -1   4  10      265.51      322.90     16.88 o 
   0   4  10      717.85      652.94     25.27 o 
   1   4  10      903.42      892.82     39.75 o 
   2   4  10      707.59      719.61     38.76 o 
   3   4  10      115.70       95.29     20.35 o 
   4   4  10      252.77      279.15     27.36 o 
   5   4  10      344.21      404.62     61.88 o 
  -5   5  10      117.06      132.33     19.50 o 
  -4   5  10       47.50       48.94     15.07 o 
  -3   5  10       95.21       84.60     51.43 o 
  -2   5  10       51.01       43.04     10.33 o 
  -1   5  10       46.72       55.80      9.47 o 
   0   5  10      291.06      301.21     23.88 o 
   1   5  10      408.67      458.95     42.22 o 
   2   5  10      217.55      241.42     21.17 o 
   3   5  10       20.04       16.23     11.81 o 
   4   5  10      278.53      304.05     28.79 o 
   5   5  10      307.39      351.28     31.20 o 
  -4   6  10       59.84       39.51     27.18 o 
  -3   6  10      102.76      112.36     26.22 o 
  -2   6  10        7.61       11.44      8.17 o 
  -1   6  10        2.80        5.28      6.93 o 
   0   6  10      147.56      110.94     18.32 o 
   1   6  10      323.24      344.16     23.94 o 
   2   6  10      241.98      260.90     24.62 o 
   3   6  10       55.98       69.63     42.90 o 
   4   6  10      210.03      183.92     26.68 o 
  -3   7  10      174.73      170.98     32.04 o 
  -2   7  10      112.56       97.59     14.48 o 
  -1   7  10       41.91       70.63     18.46 o 
   0   7  10      214.32      185.66     23.74 o 
   1   7  10      132.78      126.25     21.80 o 
   2   7  10      113.73      141.09     17.98 o 
   3   7  10       28.42       48.19     36.17 o 
  -1   8  10       99.00      127.03     19.56 o 
   0   8  10      242.90      232.06     25.88 o 
   1   8  10      133.63      174.72     30.24 o 
  -2  -6  11       24.87       25.20     18.20 o 
  -1  -6  11       54.73       63.31     15.46 o 
   0  -6  11        4.52        6.97      9.51 o 
   1  -6  11        8.15       39.74     15.66 o 
   2  -6  11        4.02        2.97     12.05 o 
   3  -6  11        3.91       17.15     18.25 o 
  -3  -5  11        1.19        9.60     10.56 o 
  -2  -5  11       45.10       30.40     22.03 o 
  -1  -5  11      270.58      269.40     19.89 o 
   0  -5  11       81.29       72.01     18.54 o 
   1  -5  11        2.16       25.71     14.98 o 
   2  -5  11        1.51       14.35     18.54 o 
   3  -5  11        7.29        0.99      6.83 o 
   4  -5  11        0.01       11.17     12.33 o 
  -4  -4  11        2.82        0.00      9.65 o 
  -3  -4  11      150.40      125.58     18.81 o 
  -2  -4  11       28.98       34.34     11.96 o 
  -1  -4  11       85.49      125.95     12.87 o 
   0  -4  11       92.42       77.87     10.29 o 
   1  -4  11       24.90       19.48      7.96 o 
   2  -4  11       22.45       14.82      8.23 o 
   3  -4  11        9.49       20.51     18.65 o 
   4  -4  11        3.05       21.53     22.95 o 
  -5  -3  11        5.00       25.97     13.32 o 
  -3  -3  11       98.31       90.55     17.46 o 
  -2  -3  11       18.21       24.94      9.15 o 
  -1  -3  11        5.15        5.43      6.62 o 
   0  -3  11        1.93       16.19      8.17 o 
   1  -3  11        1.95        2.25      5.65 o 
   2  -3  11        0.14       13.85      8.09 o 
   3  -3  11       43.63       43.61     10.36 o 
   4  -3  11        0.59       20.81     16.74 o 
   5  -3  11       31.38       22.27     22.04 o 
  -5  -2  11       33.05       39.48     14.20 o 
  -4  -2  11        0.82        8.35     12.57 o 
  -3  -2  11       28.21       17.10     16.84 o 
  -2  -2  11       55.88       54.91      8.60 o 
  -1  -2  11       81.15       64.44     10.43 o 
   0  -2  11      200.35      204.13     21.13 o 
   1  -2  11       81.55       62.98      8.79 o 
   2  -2  11       39.84       35.85      8.65 o 
   3  -2  11       40.69       27.23      8.36 o 
   4  -2  11        0.04       33.43     13.68 o 
   5  -2  11        8.99        7.14      9.11 o 
  -5  -1  11       26.01       10.42     13.63 o 
  -4  -1  11        1.51        5.48      9.60 o 
  -3  -1  11       42.36       72.22     15.09 o 
  -2  -1  11        7.09        4.51      5.91 o 
  -1  -1  11        1.62        7.66      6.73 o 
   0  -1  11      310.51      304.81     33.34 o 
   1  -1  11       85.87       85.93     21.85 o 
   2  -1  11        4.75        0.85      6.21 o 
   3  -1  11       97.54       79.59      9.19 o 
   4  -1  11        8.72       33.72     16.90 o 
   5  -1  11       13.12       14.37     13.18 o 
  -5   0  11        5.44       23.84     25.60 o 
  -4   0  11        6.56        5.05     10.50 o 
  -3   0  11       89.66     1110.65     77.43 o 
  -2   0  11       26.42       38.16      6.25 o 
  -1   0  11       15.90        9.13      7.17 o 
   0   0  11      154.20      142.07     10.59 o 
   1   0  11      236.88      274.96     24.41 o 
   2   0  11        5.99       22.27      9.54 o 
   3   0  11        3.11        1.76      9.13 o 
   4   0  11      113.41      104.69     23.23 o 
   5   0  11      146.57      121.63     18.08 o 
   6   0  11       13.98       10.53     13.60 o 
  -5   1  11       30.71       55.20     23.85 o 
  -4   1  11       24.55       23.59     11.29 o 
  -3   1  11        5.20        3.69     12.02 o 
  -2   1  11       52.22       48.44      8.06 o 
  -1   1  11       36.94       27.31      7.09 o 
   0   1  11      104.04      103.56     10.02 o 
   1   1  11      209.98      190.73     15.14 o 
   2   1  11      143.44      128.53     17.52 o 
   3   1  11      111.04      108.70     15.42 o 
   4   1  11       51.81       53.31     15.26 o 
   5   1  11      115.48      107.49     20.74 o 
  -5   2  11       15.56       31.44     14.17 o 
  -4   2  11       13.84       86.83     57.82 o 
  -3   2  11       23.30       12.09      9.83 o 
  -2   2  11        0.73       14.16      6.19 o 
  -1   2  11      195.68      181.42     13.78 o 
   0   2  11      375.07      360.65     16.98 o 
   1   2  11      105.25       84.78     15.51 o 
   2   2  11        5.70        6.62     10.56 o 
   3   2  11       67.45       47.20     11.81 o 
   4   2  11       31.83       36.31     15.43 o 
   5   2  11        9.50       29.40     15.18 o 
  -5   3  11       12.53       13.11     14.54 o 
  -4   3  11        0.03        2.28      8.56 o 
  -3   3  11       23.22       10.87     11.95 o 
  -2   3  11       54.88       51.78     12.98 o 
  -1   3  11       17.80       17.29      9.62 o 
   0   3  11       10.21       23.51      8.95 o 
   1   3  11       61.82       50.75     11.19 o 
   2   3  11        1.91       12.12     15.49 o 
   3   3  11       49.79      109.15     55.44 o 
   4   3  11        8.92        7.22      8.43 o 
   5   3  11        2.94        1.95      9.26 o 
  -4   4  11        6.86        0.11     10.95 o 
  -3   4  11       26.85       68.88     18.19 o 
  -2   4  11       89.10       86.90     15.07 o 
  -1   4  11        1.38        7.22      7.04 o 
   0   4  11       44.48       56.59     10.89 o 
   1   4  11        3.31       13.79     14.69 o 
   2   4  11        2.80        0.34     12.22 o 
   3   4  11       60.46       69.16     14.72 o 
   4   4  11       48.09       64.26     17.65 o 
   5   4  11        2.49        2.32      7.64 o 
  -4   5  11       26.10       16.05     21.59 o 
  -3   5  11        5.08       16.67     17.97 o 
  -2   5  11       18.28       20.13     16.87 o 
  -1   5  11        0.01        4.17      7.46 o 
   0   5  11       63.25       58.91     15.83 o 
   1   5  11       62.37       55.79     13.78 o 
   2   5  11        7.80       10.09     10.63 o 
   3   5  11       10.15        9.15     14.35 o 
   4   5  11       50.44       65.78     20.50 o 
  -3   6  11        0.87        6.69     11.03 o 
  -2   6  11        7.52        8.97      7.47 o 
  -1   6  11       39.20       47.69     12.62 o 
   0   6  11        0.34        5.11     12.42 o 
   1   6  11        3.70        5.01     12.33 o 
   2   6  11        4.10       12.02     14.72 o 
   3   6  11        0.84       19.78     26.00 o 
  -1   7  11       16.48       19.11     18.71 o 
   0   7  11        2.59       13.93     15.43 o 
   1   7  11       40.90       49.62     16.09 o 
  -2  -5  12      116.11      131.91     23.51 o 
  -1  -5  12      197.84      219.00     22.65 o 
   0  -5  12      164.64      175.03     20.46 o 
   1  -5  12       36.01       46.04     13.17 o 
   2  -5  12       63.79       63.53     17.89 o 
  -3  -4  12      235.26      205.89     24.10 o 
  -2  -4  12      323.38      334.03     37.41 o 
  -1  -4  12      535.88      551.22     26.36 o 
   0  -4  12      380.54      383.39     22.56 o 
   1  -4  12      203.09      211.65     25.30 o 
   2  -4  12      296.85      355.50     25.89 o 
   3  -4  12      344.39      384.89     49.28 o 
  -4  -3  12       57.57       68.92     14.63 o 
  -3  -3  12      186.46      170.01     22.36 o 
  -2  -3  12      349.93      326.83     25.17 o 
  -1  -3  12      480.80      493.23     38.33 o 
   0  -3  12      257.90      271.24     19.22 o 
   1  -3  12      429.55      450.63     35.10 o 
   2  -3  12      901.10      914.49     34.57 o 
   3  -3  12      524.95      500.48     24.22 o 
   4  -3  12      570.19      528.87     52.33 o 
  -4  -2  12       28.08       18.03     11.86 o 
  -3  -2  12      206.80      180.16     37.07 o 
  -2  -2  12      333.14      322.57     26.63 o 
  -1  -2  12      309.76      316.50     18.15 o 
   0  -2  12       25.35       16.55      6.34 o 
   1  -2  12      207.63      178.19     15.25 o 
   2  -2  12      673.78      631.55     26.07 o 
   3  -2  12      398.70      353.56     31.92 o 
   4  -2  12      802.67      891.00     45.03 o 
  -4  -1  12        1.32        5.27     10.96 o 
  -3  -1  12      155.98      160.63     21.97 o 
  -2  -1  12      302.04      384.31     27.99 o 
  -1  -1  12      360.46      336.50     23.98 o 
   0  -1  12       21.74       39.88     10.19 o 
   1  -1  12       69.65       62.55     11.02 o 
   2  -1  12      130.41      157.31     14.63 o 
   3  -1  12      130.51      130.75     20.03 o 
   4  -1  12      463.78      449.90     33.65 o 
  -4   0  12       22.29       36.15     18.37 o 
  -3   0  12      138.94      163.85     18.95 o 
  -2   0  12      140.20      123.77     21.63 o 
  -1   0  12      191.81      230.21     14.62 o 
   0   0  12      118.81      126.00     11.71 o 
   1   0  12      110.00      131.18     15.54 o 
   2   0  12       67.23       67.66     14.11 o 
   3   0  12      131.42      157.89     19.09 o 
   4   0  12      196.07      171.90     20.12 o 
   5   0  12      183.37      175.94     23.35 o 
  -4   1  12       41.29       37.51     13.74 o 
  -3   1  12      124.35      138.36     18.76 o 
  -2   1  12      234.26      213.76     22.73 o 
  -1   1  12      304.45      234.25     17.50 o 
   0   1  12      747.76      757.25     29.36 o 
   1   1  12      302.42      299.93     25.61 o 
   2   1  12      147.38      139.99     19.74 o 
   3   1  12      111.12      119.70     17.25 o 
   4   1  12       86.60      115.14     20.96 o 
  -4   2  12      173.74      232.57     36.62 o 
  -3   2  12      103.28      101.15     24.75 o 
  -2   2  12      109.35      100.22     13.38 o 
  -1   2  12       29.27       45.62      9.53 o 
   0   2  12      636.22      617.36     28.75 o 
   1   2  12      381.71      412.31     28.88 o 
   2   2  12      690.28      645.60     35.87 o 
   3   2  12      375.97      377.68     33.12 o 
   4   2  12      341.92      344.42     31.15 o 
  -4   3  12      137.61      129.31     21.08 o 
  -3   3  12      161.29      194.96     25.04 o 
  -2   3  12      279.52      276.55     25.17 o 
  -1   3  12       90.98       86.08     18.42 o 
   0   3  12      517.95      481.73     45.10 o 
   1   3  12      177.05      206.71     35.83 o 
   2   3  12      334.43      350.86     31.82 o 
   3   3  12       68.41       88.68     19.65 o 
   4   3  12      329.31      333.77     34.08 o 
  -3   4  12       76.65       97.42     24.92 o 
  -2   4  12       86.36       66.20     15.91 o 
  -1   4  12       41.71       18.58     10.93 o 
   0   4  12      287.09      226.63     24.00 o 
   1   4  12      289.62      281.10     25.69 o 
   2   4  12      346.63      373.44     31.25 o 
   3   4  12       78.41      103.20     20.20 o 
  -2   5  12      126.87      125.35     36.06 o 
  -1   5  12      112.61      115.83     20.02 o 
   0   5  12      140.83      134.13     21.93 o 
   1   5  12      180.50      206.62     26.45 o 
   2   5  12       90.97       77.95     20.28 o 
  -2  -3  13       27.01       44.53     16.96 o 
  -1  -3  13        2.42       29.63     21.69 o 
   0  -3  13        8.61       23.61     20.70 o 
   1  -3  13        0.25        0.61      6.57 o 
   2  -3  13        3.37       10.06      7.11 o 
  -2  -2  13       11.69        2.32     10.75 o 
  -1  -2  13        0.18       10.11      8.69 o 
   0  -2  13        0.65       30.79     23.91 o 
   1  -2  13       21.25       24.81     11.87 o 
   2  -2  13       74.24      101.02     20.88 o 
   3  -2  13       19.07       24.81     20.29 o 
  -3  -1  13       31.21       19.40     14.48 o 
  -2  -1  13       68.28      107.32     20.58 o 
  -1  -1  13        0.31       11.08      8.12 o 
   0  -1  13        0.95        2.10      9.12 o 
   1  -1  13        0.07        3.05     11.87 o 
   2  -1  13        6.90       12.86     13.85 o 
   3  -1  13       13.47       10.20     11.91 o 
  -3   0  13        2.15       19.33     21.48 o 
  -2   0  13        0.04        4.26     11.23 o 
  -1   0  13       27.59       60.13     17.88 o 
   0   0  13       73.95       74.82     11.41 o 
   1   0  13       39.60       44.88     15.43 o 
   2   0  13       19.38       17.51     12.32 o 
   3   0  13        1.36        8.48     20.57 o 
  -3   1  13        1.68        4.66     10.04 o 
  -2   1  13        7.80        8.06     10.33 o 
  -1   1  13      196.64      161.60     20.27 o 
   0   1  13        4.63       20.13     16.89 o 
   1   1  13        8.29       11.64     10.54 o 
   2   1  13       61.08       62.49     34.25 o 
   3   1  13        0.73        5.20     12.97 o 
  -2   2  13       22.60       10.67     11.60 o 
  -1   2  13      160.50      138.37     20.19 o 
   0   2  13        6.73        9.29     10.24 o 
   1   2  13        9.84       33.29     17.97 o 
   2   2  13       14.02       42.06     27.52 o 
   3   2  13       26.62       45.33     18.57 o 
  -2   3  13        1.61       10.39     14.51 o 
  -1   3  13       28.58       31.65     19.10 o 
   0   3  13        0.06        0.00     10.75 o 
   1   3  13       19.21       31.00     20.52 o 
   2   3  13        6.97        7.15     12.81 o 
  -1   4  13       21.93       49.39     21.36 o 
   0   4  13       40.55       41.15     12.72 o 
   1   4  13       51.01       54.12     18.73 o 
                                                 
